# Supplementary material for: PACAP-38 Induces Transcriptomic Changes in Rat Trigeminal Ganglion Cells Related to Neuroinflammation and Altered Mitochondrial Function Presumably via PAC1/VPAC2 Receptor-Independent Mechanism
Source: Int J Mol Sci. 2022 Feb 14;23(4):2120. doi: 10.3390/ijms23042120 (PMC8874739; doi:10.3390/ijms23042120)
Supplement: Supplementary file 1 [file ijms-23-02120-s001.zip]

Archive with 2 entries (2 files):
- Figure S1AllDEgenesinCalciumSignalingpathway.png
- Table S1.xlsx
