# Supplementary material for: PACAP-38 Induces Transcriptomic Changes in Rat Trigeminal Ganglion Cells Related to Neuroinflammation and Altered Mitochondrial Function Presumably via PAC1/VPAC2 Receptor-Independent Mechanism
Source: Int J Mol Sci. 2022 Feb 14;23(4):2120. doi: 10.3390/ijms23042120 (PMC8874739; doi:10.3390/ijms23042120)
Supplement: Supplementary file 1 [file ijms-23-02120-s001.zip › Table S1.xlsx]

## Sheet: PACAP-38 vs. control group 
ID	mean_P1-6h	mean_K-6h	sd_P1-6h	sd_K-6h	FC	logFC	P.Value	adj.P.Val	avgRank	Description	geneName	EntrezID	EntrezIDs
ENSRNOG00000054172	5.39	0.29	1.32	0.27	24.74	4.63	1.37e-07	5.09e-05	3	catenin beta 1 [Source:RGD Symbol;Acc:70487]	Ctnnb1	84353	84353
ENSRNOG00000030318	17.78	0.95	0.6	0.29	21.19	4.41	4.79e-11	4.19e-07	1	G protein-coupled receptor 83 [Source:RGD Symbol;Acc:619891]	Gpr83	140595	140595
ENSRNOG00000017175	6.55	0.57	1.04	0.6	17.21	4.11	6.91e-05	0.00323	71	H1.1 linker histone, cluster member [Source:RGD Symbol;Acc:1305706]	H1f1	291145	291145
ENSRNOG00000030736	93.29	6.3	19.73	2.33	17.01	4.09	0.000147	0.00548	101	H2A clustered histone 20 [Source:RGD Symbol;Acc:1560965]	H2ac20	499675	499675
ENSRNOG00000059714	16.66	1.35	3.15	0.79	16.41	4.04	3.47e-07	8.67e-05	7	heat shock protein 90 alpha family class A member 1 [Source:RGD Symbol;Acc:631409]	Hsp90aa1	299331	299331
ENSRNOG00000029799	12.43	1.17	1.12	0.75	14.02	3.81	3.85e-07	9.35e-05	9	translocase of outer mitochondrial membrane 34 [Source:RGD Symbol;Acc:1309029]	Tomm34	311621	311621
ENSRNOG00000046891	49.76	4.58	1.69	0.99	12.58	3.65	1.36e-09	5.93e-06	2	hexokinase 1 [Source:RGD Symbol;Acc:2796]	Hk1	25058	25058
ENSRNOG00000057284	7.99	0.73	0.92	0.3	12.5	3.64	9.94e-06	0.000756	32	centromere protein B [Source:RGD Symbol;Acc:1304794]	Cenpb	362217	362217
ENSRNOG00000057096	25.47	2.3	2.29	0.24	12.46	3.64	1.62e-07	5.45e-05	8	G protein subunit alpha i1 [Source:RGD Symbol;Acc:2713]	Gnai1	25686	25686
ENSRNOG00000015914	24.81	2.48	6.97	1.37	12.09	3.6	1.05e-07	4.39e-05	6	U2 small nuclear RNA auxiliary factor 2 [Source:RGD Symbol;Acc:1310690]	U2af2	308335	308335
ENSRNOG00000002807	21.2	2.13	2.07	0.87	11.98	3.58	2.29e-07	6.92e-05	10	septin 9 [Source:MGI Symbol;Acc:MGI:1858222]	Septin9
ENSRNOG00000051948	2.81	0.26	0.81	0.1	11.91	3.57	8.88e-06	0.0007	33	host cell factor C1 [Source:RGD Symbol;Acc:1563804]	Hcfc1	363519	363519
ENSRNOG00000054978	51.7	4.9	7.12	0.85	11.82	3.56	6.75e-06	0.000596	29	H1.2 linker histone, cluster member [Source:RGD Symbol;Acc:1587893]	H1f2	684681	684681
ENSRNOG00000059093	23.58	2.19	7.13	0.02	10.99	3.46	0.00214	0.0431	221		AABR07012583.2
ENSRNOG00000011329	12.09	1.3	0.6	0.43	10.8	3.43	2.54e-05	0.00152	55	pyruvate kinase M1/2 [Source:RGD Symbol;Acc:3337]	Pkm	100000000	100000000
ENSRNOG00000009625	22.88	2.58	3.79	0.96	10.43	3.38	7.16e-06	0.000614	30	dihydropyrimidinase-like 2 [Source:RGD Symbol;Acc:2517]	Dpysl2	25416	25416
ENSRNOG00000058593	8.72	1.08	0.72	0.45	9.7	3.28	5.71e-07	0.000121	14	zinc finger and BTB domain containing 1 [Source:RGD Symbol;Acc:1303095]	Zbtb1	314246	314246
ENSRNOG00000009783	3.51	0.45	0.36	0.24	9.64	3.27	0.000241	0.00824	123	calcium/calmodulin-dependent protein kinase II gamma [Source:RGD Symbol;Acc:621802]	Camk2g	171140	171140
ENSRNOG00000002669	9.43	1.21	0.45	0.56	9.19	3.2	1.47e-07	5.13e-05	13	clustered mitochondria homolog [Source:RGD Symbol;Acc:1307222]	Cluh	303300	303300
ENSRNOG00000010440	19.45	2.52	3.33	1.08	9.19	3.2	8e-06	0.000664	39	G protein subunit alpha L [Source:RGD Symbol;Acc:2715]	Gnal	24611	24611
ENSRNOG00000001241	5.74	0.82	1.19	0.59	9.12	3.19	5.39e-05	0.00262	84	IQ motif containing E [Source:RGD Symbol;Acc:1311349]	Iqce	304318	304318
ENSRNOG00000047574	15.56	2.62	1.88	2.11	8.64	3.11	4.58e-05	0.0023	83	neurexin 3 [Source:RGD Symbol;Acc:620212]	Nrxn3	116508	116508
ENSRNOG00000060355	25.93	3.76	2.29	2.08	8.57	3.1	0.00406	0.0714	268	H1.5 linker histone, cluster member [Source:RGD Symbol;Acc:1590638]	H1f5	680522	680522
ENSRNOG00000022929	5.95	0.86	0.79	0.44	8.51	3.09	9.19e-06	0.000718	46	myotubularin related protein 12 [Source:RGD Symbol;Acc:1307902]	Mtmr12	310155	310155
ENSRNOG00000061121	2.17	0.28	0.54	0.06	8.33	3.06	3.28e-05	0.00185	78	WD repeat and FYVE domain containing 3 [Source:RGD Symbol;Acc:1307097]	Wdfy3	305164	305164
ENSRNOG00000014528	10.89	1.56	1.71	0.51	8.15	3.03	8.07e-07	0.000125	22	zinc finger, SWIM-type containing 6 [Source:RGD Symbol;Acc:1306624]	Zswim6	310062	310062
ENSRNOG00000042536	13.82	2.34	0.69	1.6	7.89	2.98	4.54e-07	0.000104	17	phosphodiesterase 4D [Source:RGD Symbol;Acc:3281]	Pde4d	24627	24627
ENSRNOG00000009894	5.22	0.81	1.18	0.46	7.86	2.98	0.000127	0.00497	115	VPS50 subunit of EARP/GARPII complex [Source:RGD Symbol;Acc:1304751]	Vps50	312083	312083
ENSRNOG00000008258	25.97	4.1	4.1	2.07	7.85	2.97	7.8e-09	1.05e-05	12	formin binding protein 1 [Source:RGD Symbol;Acc:621350]	Fnbp1	192348	192348
ENSRNOG00000018109	20.97	3.31	2.44	1.64	7.84	2.97	3.64e-06	0.000374	37	chloride intracellular channel 4 [Source:RGD Symbol;Acc:61857]	Clic4	83718	83718
ENSRNOG00000060614	1.92	0.29	0.37	0.17	7.82	2.97	0.00273	0.0514	255	peroxidasin [Source:RGD Symbol;Acc:1560694]	Pxdn	554172	554172
ENSRNOG00000013072	4.47	0.73	0.32	0.4	7.81	2.97	5.39e-06	0.000496	44	plexin A4 [Source:RGD Symbol;Acc:1308074]	Plxna4	312213	312213
ENSRNOG00000054557	13.63	1.96	3.65	0.47	7.79	2.96	7.42e-05	0.00335	105	LSM family member 14B [Source:RGD Symbol;Acc:1563798]	Lsm14b	100000000	100000000
ENSRNOG00000019027	12.51	1.79	4.39	0.54	7.76	2.96	1.04e-05	0.000771	59	hyaluronan binding protein 4 [Source:RGD Symbol;Acc:1306486]	Habp4	361196	361196
ENSRNOG00000018840	9.08	1.34	1.8	0.35	7.75	2.95	7.94e-07	0.000125	23	ring finger protein 40 [Source:RGD Symbol;Acc:628638]	Rnf40	266712	266712
ENSRNOG00000032492	9.51	1.59	0.27	0.99	7.75	2.95	4.26e-05	0.00221	91	ubiquitin specific peptidase 22 [Source:RGD Symbol;Acc:1310354]	Usp22	303201	303201
ENSRNOG00000033568	16.23	2.42	0.94	0.52	7.7	2.94	9.16e-07	0.000136	27	mitogen-activated protein kinase 8 interacting protein 3 [Source:RGD Symbol;Acc:1563691]	Mapk8ip3	302983	302983
ENSRNOG00000012802	4.97	0.77	0.78	0.25	7.53	2.91	0.000118	0.00469	117	teneurin transmembrane protein 3 [Source:RGD Symbol;Acc:1306641]	Tenm3	306451	306451
ENSRNOG00000010960	11.06	1.81	2.53	0.93	7.44	2.89	3.57e-06	0.000372	41	ANKH inorganic pyrophosphate transport regulator [Source:RGD Symbol;Acc:619925]	Ankh	114506	114506
ENSRNOG00000000155	8.05	1.22	1.65	0.36	7.35	2.88	5.08e-06	0.000473	48	component of oligomeric golgi complex 3 [Source:RGD Symbol;Acc:1304555]	Cog3	361073	361073
ENSRNOG00000000488	193.01	31.35	26.99	11.52	7.29	2.87	3.71e-08	2.32e-05	15	high mobility group AT-hook 1 [Source:RGD Symbol;Acc:628699]	Hmga1	117062	117062
ENSRNOG00000004328	11.27	1.71	2.85	0.3	7.25	2.86	0.000388	0.0122	157	DEP domain containing MTOR-interacting protein [Source:RGD Symbol;Acc:1561030]	Deptor	314979	314979
ENSRNOG00000019799	6.74	1.14	1.35	0.53	7.24	2.86	6.99e-07	0.000124	24	protocadherin gamma subfamily C, 3 [Source:RGD Symbol;Acc:620746]	Pcdhgc3
ENSRNOG00000061080	12.49	2.04	1.15	0.65	7.22	2.85	8.71e-06	0.000693	61	lysine methyltransferase 2C [Source:RGD Symbol;Acc:1587205]	Kmt2c	502710	502710
ENSRNOG00000004657	7.87	1.31	2.15	0.64	7.18	2.84	5.81e-06	0.000529	53	Sec23 homolog A, coat complex II component [Source:RGD Symbol;Acc:1309103]	Sec23a	58817	58817
ENSRNOG00000013202	15.41	2.49	2.77	0.73	7.11	2.83	3.9e-05	0.00209	96	A-kinase anchoring protein 7 [Source:RGD Symbol;Acc:1303071]	Akap7	361458	361458
ENSRNOG00000060723	17.24	2.81	2.18	0.84	7.1	2.83	1.13e-05	0.000814	74		AABR07071244.1
ENSRNOG00000018094	24.92	4.48	1.8	2.51	7.09	2.83	1.88e-05	0.00121	82	synaptic vesicle glycoprotein 2c [Source:RGD Symbol;Acc:619718]	Sv2c	29643	29643
ENSRNOG00000011989	12.95	2.17	0.61	0.62	7	2.81	1.2e-06	0.000165	38	vesicle amine transport 1-like [Source:RGD Symbol;Acc:1598315]	Vat1l	361414	361414
ENSRNOG00000009585	5.24	0.88	0.56	0.27	6.97	2.8	2.53e-05	0.00152	86	transcription factor 20 [Source:RGD Symbol;Acc:1594486]	Tcf20	366964	366964
ENSRNOG00000033192	12.7	2.38	3.13	1.54	6.95	2.8	4.46e-07	0.000104	25	oncostatin M receptor [Source:RGD Symbol;Acc:1302983]	Osmr	310132	310132
ENSRNOG00000055281	25.24	4.11	3.21	0.43	6.91	2.79	1.42e-08	1.24e-05	18	discoidin, CUB and LCCL domain containing 2 [Source:RGD Symbol;Acc:620543]	Dcbld2	155696	155696
ENSRNOG00000001515	20.32	3.43	1.41	0.8	6.84	2.77	2.57e-08	1.88e-05	20	mitogen-activated protein kinase kinase kinase 20 [Source:RGD Symbol;Acc:1561394]	Map3k20	311743	311743
ENSRNOG00000017065	9.61	1.78	2.27	0.99	6.74	2.75	6.42e-05	0.00302	112	Rho GTPase activating protein 28 [Source:RGD Symbol;Acc:1559882]	Arhgap28	301709	301709
ENSRNOG00000006832	18.4	3.13	2.56	0.47	6.69	2.74	1.3e-08	1.24e-05	21	zinc finger, DHHC-type containing 5 [Source:RGD Symbol;Acc:1589737]	Zdhhc5	362156	362156
ENSRNOG00000019035	29.13	5.2	3.41	1.96	6.67	2.74	5.31e-09	9.29e-06	19	transient receptor potential cation channel, subfamily M, member 8 [Source:RGD Symbol;Acc:620762]	Trpm8	171384	171384
ENSRNOG00000011007	7.76	1.31	2.57	0.4	6.65	2.73	1.6e-06	0.000208	45	ubiquitin-conjugating enzyme E2O [Source:RGD Symbol;Acc:1310297]	Ube2o	303689	303689
ENSRNOG00000050057	11.98	2.13	0.59	0.52	6.57	2.72	5.95e-07	0.000121	31	ATP binding cassette subfamily A member 3 [Source:RGD Symbol;Acc:1307174]	Abca3	302973	302973
ENSRNOG00000010217	5.12	0.9	0.75	0.27	6.57	2.72	3.57e-06	0.000372	57	proline-rich coiled-coil 2B [Source:RGD Symbol;Acc:1595906]	Prrc2b	296637	296637
ENSRNOG00000047817	10.58	1.8	1.61	0.26	6.56	2.71	8.04e-06	0.000664	75	ecto-NOX disulfide-thiol exchanger 1 [Source:RGD Symbol;Acc:1306118]	Enox1	306038	306038
ENSRNOG00000008934	8.36	1.5	0.4	0.4	6.45	2.69	4.92e-06	0.000463	68	transmembrane protein 65 [Source:RGD Symbol;Acc:1563224]	Tmem65	500874	500874
ENSRNOG00000004978	39.92	7.13	6.89	2.07	6.42	2.68	2.31e-06	0.000273	54	protein kinase cAMP-activated catalytic subunit beta [Source:RGD Symbol;Acc:1310574]	Prkacb	293508	293508
ENSRNOG00000021569	4.61	0.82	0.49	0.17	6.41	2.68	5.34e-07	0.000117	36	TIAM Rac1 associated GEF 1 [Source:RGD Symbol;Acc:1307455]	Tiam1	304109	304109
ENSRNOG00000045698	22.37	3.79	5.27	0.58	6.37	2.67	3.31e-05	0.00185	108	lin-7 homolog C, crumbs cell polarity complex component [Source:RGD Symbol;Acc:621164]	Lin7c	60442	60442
ENSRNOG00000059017	19.12	3.91	1.63	2.42	6.36	2.67	9.13e-05	0.00389	132		AC106292.2
ENSRNOG00000007242	5.75	1.1	0.4	0.42	6.33	2.66	8.33e-08	3.92e-05	26	euchromatic histone lysine methyltransferase 1 [Source:RGD Symbol;Acc:1307588]	Ehmt1	362078	362078
ENSRNOG00000018500	15.57	2.88	1.79	0.87	6.29	2.65	2.68e-07	7.45e-05	34		AABR07028615.1
ENSRNOG00000012061	7.7	1.37	1.29	0.2	6.27	2.65	0.00182	0.0379	256	protein kinase C, beta [Source:RGD Symbol;Acc:3396]	Prkcb	25023	25023
ENSRNOG00000028650	7.97	1.6	1.19	0.94	6.25	2.64	2.28e-06	0.000273	60	inverted formin, FH2 and WH2 domain containing [Source:NCBI gene;Acc:362790]	Inf2	362790	362790
ENSRNOG00000015888	25.81	5.06	1.89	2.12	6.24	2.64	6.06e-08	3.31e-05	28	La ribonucleoprotein 4B [Source:RGD Symbol;Acc:1310713]	Larp4b	307070	307070
ENSRNOG00000054121	55.53	10.6	10.45	3.71	6.24	2.64	5.41e-05	0.00262	125		AABR07061178.1
ENSRNOG00000020353	4.61	0.91	0.5	0.47	6.17	2.63	0.000702	0.0191	201	SH3 and PX domains 2A [Source:RGD Symbol;Acc:1311185]	Sh3pxd2a	309460	309460
ENSRNOG00000017077	11.88	2.39	0.44	1.08	6.1	2.61	1.58e-06	0.000208	62	sorting nexin 7 [Source:RGD Symbol;Acc:1305480]	Snx7	310815	310815
ENSRNOG00000032391	12.44	2.55	1.81	1.29	6.09	2.61	1.24e-05	0.000876	100	extended synaptotagmin 2 [Source:RGD Symbol;Acc:1565705]	Esyt2	299488	299488
ENSRNOG00000011887	7.64	1.52	0.96	0.61	6.08	2.6	4.53e-06	0.000451	80	similar to CG14967-PA [Source:RGD Symbol;Acc:1307929]	RGD1307929	303280	303280
ENSRNOG00000008990	18.53	3.52	2.84	0.98	6.07	2.6	3.42e-07	8.67e-05	43	angiomotin-like 1 [Source:RGD Symbol;Acc:1305268]	Amotl1
ENSRNOG00000017673	20.41	3.86	2.92	0.79	6.06	2.6	3.28e-06	0.000354	79	BR serine/threonine kinase 1 [Source:RGD Symbol;Acc:1563268]	Brsk1	499073	499073
ENSRNOG00000022771	6.22	1.16	1.03	0.25	6.05	2.6	2.24e-05	0.00138	109	Rho GTPase activating protein 23 [Source:RGD Symbol;Acc:1309742]	Arhgap23	303501	303501
ENSRNOG00000005209	24.74	4.71	4.98	1	6.01	2.59	7.53e-06	0.000633	89	sprouty-related, EVH1 domain containing 1 [Source:RGD Symbol;Acc:1308735]	Spred1	296072	296072
ENSRNOG00000029235	7	1.52	3.46	0.93	5.99	2.58	0.00259	0.0495	291	Scm-like with four mbt domains 2 [Source:RGD Symbol;Acc:1305027]	Sfmbt2	307106	307106
ENSRNOG00000018823	21.74	4.35	2.65	1.36	5.87	2.55	6.88e-07	0.000124	56	nischarin [Source:RGD Symbol;Acc:1306950]	Nisch	306255	306255
ENSRNOG00000004332	4.11	0.95	0.42	0.67	5.87	2.55	0.000484	0.0142	194	epidermal growth factor receptor [Source:RGD Symbol;Acc:2543]	Egfr	24329	24329
ENSRNOG00000027938	3.48	0.63	1.16	0.13	5.86	2.55	0.000727	0.0196	219	junctional cadherin 5 associated [Source:RGD Symbol;Acc:1562037]	Jcad	498764	498764
ENSRNOG00000019996	40.61	8.33	2.01	2.94	5.84	2.55	2.73e-07	7.45e-05	50	solute carrier family 16 member 1 [Source:RGD Symbol;Acc:3690]	Slc16a1	25027	25027
ENSRNOG00000000657	63.14	12.96	11.21	5.31	5.82	2.54	2.5e-06	0.000288	81	NIMA-related kinase 7 [Source:RGD Symbol;Acc:1311160]	Nek7	360850	360850
ENSRNOG00000001352	5.3	1.05	0.64	0.26	5.8	2.54	4.76e-06	0.000462	87	HECT domain E3 ubiquitin protein ligase 4 [Source:RGD Symbol;Acc:1309762]	Hectd4	304503	304503
ENSRNOG00000011137	6.37	1.31	0.32	0.43	5.74	2.52	4.39e-05	0.00223	134	zinc finger and BTB domain containing 41 [Source:RGD Symbol;Acc:1560834]	Zbtb41	289052	289052
ENSRNOG00000018992	182.76	37.24	19.25	10.31	5.73	2.52	2.58e-08	1.88e-05	42	dihydropyrimidinase-like 3 [Source:RGD Symbol;Acc:2410]	Dpysl3	25418	25418
ENSRNOG00000031544	78.49	16.02	6.34	3.77	5.71	2.51	4.59e-09	9.29e-06	40	La ribonucleoprotein 1, translational regulator [Source:RGD Symbol;Acc:1306683]	Larp1	303158	303158
ENSRNOG00000060946	13.95	2.76	0.74	0.24	5.71	2.51	9.58e-07	0.000137	76	calcium/calmodulin dependent serine protein kinase [Source:RGD Symbol;Acc:62004]	Cask	101000000	101000000
ENSRNOG00000046502	15.15	3.01	2.22	0.27	5.7	2.51	6.23e-07	0.000124	65	lon peptidase 1, mitochondrial [Source:RGD Symbol;Acc:621598]	Lonp1	170916	170916
ENSRNOG00000009139	10.99	2.21	1.92	0.59	5.7	2.51	7.96e-05	0.00352	152	far upstream element binding protein 3 [Source:RGD Symbol;Acc:1307004]	Fubp3	362106	362106
ENSRNOG00000008533	28.71	6.15	2.94	2.46	5.69	2.51	5.79e-07	0.000121	64	argonaute RISC catalytic component 2 [Source:RGD Symbol;Acc:621255]	Ago2	59117	59117
ENSRNOG00000023238	14.62	2.98	0.66	0.49	5.65	2.5	3.04e-07	8.06e-05	58	diacylglycerol kinase, delta [Source:RGD Symbol;Acc:1563309]	Dgkd	368088	368088
ENSRNOG00000008865	21.15	4.46	1.78	1.35	5.59	2.48	0.000114	0.00455	167	SH3 and cysteine rich domain [Source:RGD Symbol;Acc:1305745]	Stac	363152	363152
ENSRNOG00000007764	7.95	1.66	1.94	0.64	5.53	2.47	8.92e-05	0.00385	160	FERM domain containing 4B [Source:RGD Symbol;Acc:620172]	Frmd4b	252858	252858
ENSRNOG00000010232	9.95	1.99	2.05	0.32	5.53	2.47	0.00115	0.0267	259	ectonucleotide pyrophosphatase/phosphodiesterase family member 5 [Source:RGD Symbol;Acc:1359199]	Enpp5	316249	316249
ENSRNOG00000049988	6.27	1.3	1.39	0.39	5.51	2.46	0.000565	0.0162	220	mbt domain containing 1 [Source:RGD Symbol;Acc:1592427]	Mbtd1	688133	688133
ENSRNOG00000024352	4.08	0.83	1.38	0.32	5.51	2.46	0.00141	0.0305	278	tRNA-yW synthesizing protein 1 homolog [Source:RGD Symbol;Acc:1310420]	Tyw1	304423	304423
ENSRNOG00000034013	4.16	0.89	0.23	0.27	5.47	2.45	1.65e-05	0.00108	121	acetyl-CoA carboxylase alpha [Source:RGD Symbol;Acc:621248]	Acaca	60581	60581
ENSRNOG00000048297	23.01	4.75	1.79	0.2	5.46	2.45	1.15e-05	0.000822	116	protein quaking-like [Source:RGD Symbol;Acc:11514364]	LOC108348175	499022	499022
ENSRNOG00000005868	3.84	0.88	0.52	0.44	5.43	2.44	0.00319	0.0585	308	tetratricopeptide repeat domain 21B [Source:RGD Symbol;Acc:1565122]	Ttc21b	295654	295654
ENSRNOG00000020930	54.73	11.65	8.09	3.06	5.42	2.44	2.19e-06	0.000266	90	ataxin 7-like 3 [Source:RGD Symbol;Acc:1311493]	Atxn7l3	287734	287734
ENSRNOG00000005916	11.52	2.78	2.95	1.8	5.42	2.44	0.000417	0.0127	215	protein phosphatase, Mg2+/Mn2+ dependent, 1A [Source:RGD Symbol;Acc:3373]	Ppm1a	24666	24666
ENSRNOG00000057147	45.03	9.51	4.97	2.16	5.41	2.44	3.01e-06	0.000329	98	PRA1 domain family, member 2 [Source:RGD Symbol;Acc:1566287]	Praf2	367743	367743
ENSRNOG00000058111	7.64	1.66	1.39	0.47	5.4	2.43	2.47e-06	0.000288	94	integrin subunit alpha 2 [Source:RGD Symbol;Acc:621632]	Itga2	170921	170921
ENSRNOG00000009419	10.74	2.28	0.57	0.36	5.39	2.43	2.98e-06	0.000329	99	protein tyrosine phosphatase, receptor type, G [Source:RGD Symbol;Acc:620774]	Ptprg	171357	171357
ENSRNOG00000009957	19.47	4.37	6.05	2.09	5.37	2.43	0.000347	0.011	209	solute carrier family 25 member 13 [Source:RGD Symbol;Acc:1565889]	Slc25a13	362322	362322
ENSRNOG00000006241	9.05	1.86	1.5	0.21	5.36	2.42	1.4e-05	0.000947	126	membrane associated ring-CH-type finger 7 [Source:RGD Symbol;Acc:1308993]	Marchf7	311059	311059
ENSRNOG00000011562	2.68	0.59	0.33	0.27	5.34	2.42	0.0118	0.167	380	SLIT and NTRK-like family, member 2 [Source:RGD Symbol;Acc:1561361]	Slitrk2	309349	309349
ENSRNOG00000014183	10.73	2.43	1.91	0.99	5.33	2.41	0.000734	0.0196	243	G protein subunit alpha q [Source:RGD Symbol;Acc:620770]	Gnaq	81666	81666
ENSRNOG00000046497	21.53	4.72	2.38	1.24	5.32	2.41	1.06e-05	0.000771	120	BRCA1 associated protein [Source:RGD Symbol;Acc:1586551]	Brap	687346	687346
ENSRNOG00000011661	39.6	8.88	6.29	2.83	5.28	2.4	1.46e-05	0.000968	128	heterogeneous nuclear ribonucleoprotein H2 [Source:RGD Symbol;Acc:1549784]	Hnrnph2	308650	308650
ENSRNOG00000002349	50.97	11.09	2.67	1.73	5.28	2.4	1.97e-05	0.00123	137	gamma-aminobutyric acid type A receptor alpha2 subunit [Source:RGD Symbol;Acc:61856]	Gabra2	289606	289606
ENSRNOG00000048088	39.01	8.9	6.57	3.34	5.24	2.39	8e-07	0.000125	88	mesoderm specific transcript [Source:RGD Symbol;Acc:1594589]	Mest	58827	58827
ENSRNOG00000042519	31.4	7.13	4.53	2.41	5.21	2.38	1.27e-07	5.05e-05	73	pseudopodium-enriched atypical kinase 1 [Source:RGD Symbol;Acc:1312026]	Peak1	315686	315686
ENSRNOG00000000127	3.44	0.85	0.48	0.47	5.21	2.38	0.00137	0.0301	285	karyopherin subunit alpha 6 [Source:RGD Symbol;Acc:1306570]	Kpna6	362607	362607
ENSRNOG00000028984	17.72	4.87	3.81	3.72	5.21	2.38	0.00232	0.0462	302	similar to Set beta isoform [Source:RGD Symbol;Acc:1563307]	RGD1563307	308503	308503
ENSRNOG00000010037	21.44	4.74	1.1	0.71	5.2	2.38	1.7e-06	0.000219	102	erythrocyte membrane protein band 4.1 [Source:RGD Symbol;Acc:1564762]	Epb41	313052	313052
ENSRNOG00000003792	3.73	0.79	0.84	0.09	5.2	2.38	4.79e-05	0.0024	161	mediator complex subunit 14 [Source:RGD Symbol;Acc:1560170]	Med14	317343	317343
ENSRNOG00000015488	29.78	6.54	1.92	0.7	5.19	2.38	3.63e-09	9.29e-06	63	TEA domain transcription factor 1 [Source:RGD Symbol;Acc:1549742]	Tead1	361630	361630
ENSRNOG00000016050	62.63	14.19	5.46	3.96	5.19	2.38	9.63e-09	1.05e-05	67	Fibroblast growth factor receptor 1 [Source:RGD Symbol;Acc:620713]	Fgfr1	79114	79114
ENSRNOG00000026821	5.01	1.26	0.48	0.78	5.18	2.37	0.000209	0.00735	199	Rho GTPase activating protein 42 [Source:RGD Symbol;Acc:1564081]	Arhgap42	500943	500943
ENSRNOG00000002232	8.53	1.91	0.89	0.48	5.17	2.37	1.98e-06	0.000246	107	AF4/FMR2 family, member 1 [Source:RGD Symbol;Acc:1307940]	Aff1	305152	305152
ENSRNOG00000013452	55.17	12.52	0.73	3.18	5.16	2.37	3.94e-06	0.000401	113	reticulocalbin 1 [Source:RGD Symbol;Acc:1311292]	Rcn1	362182	362182
ENSRNOG00000001368	37.07	8.4	3.03	2.11	5.13	2.36	0.000155	0.00575	192	rabphilin 3A [Source:RGD Symbol;Acc:620073]	Rph3a	171039	171039
ENSRNOG00000060729	20.94	4.62	5.47	0.45	5.12	2.36	1.46e-05	0.000968	144	queuine tRNA-ribosyltransferase accessory subunit 2 [Source:RGD Symbol;Acc:1310054]	Qtrt2	288364	288364
ENSRNOG00000061928	24.45	5.83	1.51	2.43	5.12	2.36	1.94e-05	0.00123	145	myosin IE [Source:RGD Symbol;Acc:3144]	Myo1e	25484	25484
ENSRNOG00000011348	6.08	1.34	1.55	0.3	5.12	2.36	0.000578	0.0165	244	sorting nexin 14 [Source:RGD Symbol;Acc:1310921]	Snx14	315871	315871
ENSRNOG00000045920	7.54	1.62	1.35	0.22	5.11	2.35	0.000479	0.0141	238	mitochondrial calcium uniporter [Source:RGD Symbol;Acc:1589771]	Mcu	294560	294560
ENSRNOG00000040297	7.88	1.81	0.52	0.52	5.1	2.35	2.01e-05	0.00124	149	tetratricopeptide repeat domain 37 [Source:RGD Symbol;Acc:1306062]	Ttc37	294595	294595
ENSRNOG00000015236	46.44	10.73	3.57	3.01	5.08	2.34	8.37e-09	1.05e-05	77	MYB binding protein 1a [Source:RGD Symbol;Acc:62062]	Mybbp1a	60571	60571
ENSRNOG00000009590	9.83	2.32	0.09	0.79	5.08	2.34	1.95e-05	0.00123	150	storkhead box 2 [Source:RGD Symbol;Acc:708477]	Stox2	306459	306459
ENSRNOG00000019005	6.64	1.49	0.78	0.28	5.06	2.34	0.000847	0.0217	265	phosphodiesterase 8A [Source:RGD Symbol;Acc:735125]	Pde8a	308776	308776
ENSRNOG00000004861	6.17	1.38	0.17	0.16	5.06	2.34	0.00125	0.0286	289	integrin subunit alpha 4 [Source:RGD Symbol;Acc:1593249]	Itga4	311144	311144
ENSRNOG00000016704	32.44	7.8	5.18	3.45	5.04	2.33	2.54e-05	0.00152	156	prenylcysteine oxidase 1 [Source:RGD Symbol;Acc:628652]	Pcyox1	246302	246302
ENSRNOG00000008616	7.59	1.67	1.91	0.38	5.03	2.33	0.000134	0.00513	195	ubiquitin protein ligase E3 component n-recognin 3 [Source:RGD Symbol;Acc:1565257]	Ubr3	311115	311115
ENSRNOG00000011470	3.44	0.85	0.87	0.5	5.02	2.33	0.000322	0.0103	225	TSC complex subunit 1 [Source:RGD Symbol;Acc:620124]	Tsc1	60445	60445
ENSRNOG00000004753	34.19	7.88	6.64	2.54	5.02	2.33	0.000537	0.0156	247	NSF attachment protein beta [Source:RGD Symbol;Acc:1589649]	Napb	499903	499903
ENSRNOG00000014161	5.32	1.19	1.37	0.1	5.01	2.33	0.0053	0.0895	348	RNA binding motif protein 15B [Source:RGD Symbol;Acc:1305937]	Rbm15b	315988	315988
ENSRNOG00000014722	4.29	0.99	0.68	0.27	5	2.32	0.0024	0.0467	317	Ras association (RalGDS/AF-6) and pleckstrin homology domains 1 [Source:RGD Symbol;Acc:1308387]	Raph1	363239	363239
ENSRNOG00000005616	3.62	0.81	1.19	0.03	4.99	2.32	0.000572	0.0163	251	nuclear receptor coactivator 3 [Source:RGD Symbol;Acc:620109]	Ncoa3	84584	84584
ENSRNOG00000013579	9.89	2.29	1.33	0.43	4.97	2.31	7.09e-05	0.0033	179	heterogeneous nuclear ribonucleoprotein K-like [Source:RGD Symbol;Acc:2323128]	LOC100359916	100000000	100000000
ENSRNOG00000021150	10.58	2.5	2.15	0.92	4.96	2.31	5.24e-05	0.00256	177	phospholipase C beta 3 [Source:RGD Symbol;Acc:61993]	Plcb3	29322	29322
ENSRNOG00000001773	16.65	3.87	1.45	0.61	4.95	2.31	3.07e-05	0.00178	164	SUMO specific peptidase 2 [Source:RGD Symbol;Acc:708378]	Senp2	78973	78973
ENSRNOG00000018384	4.89	1.14	0.27	0.31	4.95	2.31	0.000822	0.0213	274	ADAM metallopeptidase domain 12 [Source:RGD Symbol;Acc:1583652]	Adam12	679837	679837
ENSRNOG00000010434	36.49	8.43	7.05	1.85	4.94	2.3	7.38e-07	0.000124	110	dynein cytoplasmic 1 light intermediate chain 1 [Source:RGD Symbol;Acc:71072]	Dync1li1	252902	252902
ENSRNOG00000045649	15.84	3.69	0.5	0.7	4.94	2.3	1.31e-05	0.000915	154	arrestin domain containing 3 [Source:RGD Symbol;Acc:1359478]	Arrdc3	309945	309945
ENSRNOG00000004458	4.12	1	1.24	0.44	4.93	2.3	0.00195	0.04	313	stonin 2 [Source:RGD Symbol;Acc:1311502]	Ston2	314349	314349
ENSRNOG00000009653	5.76	1.41	0.63	0.58	4.93	2.3	0.00919	0.139	384	NUMB, endocytic adaptor protein [Source:RGD Symbol;Acc:620107]	Numb	29419	29419
ENSRNOG00000019525	28.37	6.69	2.03	1.42	4.9	2.29	6.57e-08	3.38e-05	95	heat shock protein family A (Hsp70) member 9 [Source:RGD Symbol;Acc:1311806]	Hspa9	291671	291671
ENSRNOG00000013140	1.95	0.43	0.8	0.06	4.9	2.29	0.00231	0.0462	318	PDZ domain containing 2 [Source:RGD Symbol;Acc:619958]	Pdzd2	65034	65034
ENSRNOG00000014027	6.84	1.56	2	0.48	4.88	2.29	3.32e-05	0.00185	172	similar to 4933427D14Rik protein [Source:RGD Symbol;Acc:1304728]	RGD1304728	360560	360560
ENSRNOG00000005228	3.89	0.84	1.81	0.18	4.88	2.29	0.00149	0.0319	307	N-acetylglucosamine-1-phosphate transferase subunits alpha and beta [Source:RGD Symbol;Acc:1564821]	Gnptab	362865	362865
ENSRNOG00000023768	7.5	1.85	2.08	1.05	4.88	2.29	0.00239	0.0467	321	RUN domain containing 1 [Source:RGD Symbol;Acc:1307490]	Rundc1	303552	303552
ENSRNOG00000012424	15.97	3.9	0.06	1.19	4.84	2.28	1.03e-05	0.000771	153	ADAM metallopeptidase domain 23 [Source:RGD Symbol;Acc:1305739]	Adam23	301460	301460
ENSRNOG00000014834	9.81	2.42	1.42	0.95	4.84	2.28	9.49e-05	0.00393	203	enhancer of polycomb homolog 1 [Source:RGD Symbol;Acc:2324280]	Epc1	100000000	100000000
ENSRNOG00000005923	7	1.61	0.65	0.22	4.83	2.27	0.000407	0.0126	250	myotubularin related protein 2 [Source:RGD Symbol;Acc:1311865]	Mtmr2	315422	315422
ENSRNOG00000011696	8.68	2.07	0.84	0.36	4.83	2.27	0.000851	0.0218	281	LIF receptor subunit alpha [Source:RGD Symbol;Acc:621431]	Lifr	81680	81680
ENSRNOG00000057231	5.57	1.35	0.39	0.3	4.78	2.26	0.0106	0.154	418	DEAD (Asp-Glu-Ala-Asp) box polypeptide 3 [Source:RGD Symbol;Acc:2314437]	Ddx3	100000000	100000000
ENSRNOG00000023972	15.56	3.84	0.8	1.05	4.77	2.25	7.17e-07	0.000124	122	collagen type IV alpha 2 chain [Source:RGD Symbol;Acc:1308085]	Col4a2	306628	306628
ENSRNOG00000009899	13.55	3.27	2.17	0.85	4.77	2.25	1.59e-05	0.00105	170	SKI-like proto-oncogene [Source:RGD Symbol;Acc:621399]	Skil	114208	114208
ENSRNOG00000013305	11.02	2.69	2.15	0.83	4.77	2.25	6.26e-05	0.00298	191	ATPase secretory pathway Ca2+ transporting 1 [Source:RGD Symbol;Acc:621311]	Atp2c1	170699	170699
ENSRNOG00000000081	25.38	6.01	2.4	0.35	4.77	2.26	8.17e-05	0.00359	202	ANTXR cell adhesion molecule 2 [Source:RGD Symbol;Acc:1561294]	Antxr2	305633	305633
ENSRNOG00000019697	19.61	4.73	0.89	0.82	4.76	2.25	1.94e-05	0.00123	174	ankyrin repeat domain 28 [Source:RGD Symbol;Acc:1559931]	Ankrd28	306264	306264
ENSRNOG00000011059	13.22	3.22	3.09	0.89	4.75	2.25	9.61e-06	0.000738	162	tau tubulin kinase 2 [Source:RGD Symbol;Acc:1311661]	Ttbk2	311349	311349
ENSRNOG00000045918	6.24	1.58	1.79	0.79	4.75	2.25	7.47e-05	0.00335	206	jumonji and AT-rich interaction domain containing 2 [Source:RGD Symbol;Acc:1591663]	Jarid2	681740	681740
ENSRNOG00000000665	25.96	6.32	0.79	1.31	4.75	2.25	0.000263	0.00882	248	phosphatidylinositol transfer protein, beta [Source:RGD Symbol;Acc:620143]	Pitpnb	114561	114561
ENSRNOG00000020284	45.58	11.32	1.49	3.26	4.74	2.25	6.53e-07	0.000124	124	protein kinase cAMP-dependent type II regulatory subunit alpha [Source:RGD Symbol;Acc:3393]	Prkar2a	29699	29699
ENSRNOG00000014504	5.61	1.47	0.38	0.62	4.74	2.25	0.000147	0.00548	231	interleukin 1 receptor type 1 [Source:RGD Symbol;Acc:2892]	Il1r1	25663	25663
ENSRNOG00000053234	15.43	3.72	1.52	0.41	4.72	2.24	1.75e-06	0.000222	142	CCR4-NOT transcription complex, subunit 3 [Source:RGD Symbol;Acc:1304771]	Cnot3	308311	308311
ENSRNOG00000018477	13.26	3.26	1.87	0.72	4.7	2.23	9.49e-07	0.000137	140	OTU deubiquitinase 4 [Source:RGD Symbol;Acc:1305606]	Otud4	307774	307774
ENSRNOG00000001640	17.64	4.92	0.88	2.97	4.7	2.23	0.000123	0.00481	227	translocase of outer mitochondrial membrane 70 [Source:RGD Symbol;Acc:1303049]	Tomm70	304017	304017
ENSRNOG00000030790	6.38	1.55	0.93	0.23	4.69	2.23	4.35e-05	0.00223	193	catenin delta 1 [Source:RGD Symbol;Acc:1305643]	Ctnnd1	311163	311163
ENSRNOG00000008425	8.53	2.13	0.64	0.56	4.66	2.22	3.62e-05	0.00199	190	neuron navigator 1 [Source:RGD Symbol;Acc:1590261]	Nav1	685707	685707
ENSRNOG00000006178	14.6	3.72	1.48	1.19	4.64	2.21	7.25e-07	0.000124	139	dynein cytoplasmic 1 heavy chain 1 [Source:RGD Symbol;Acc:2511]	Dync1h1	29489	29489
ENSRNOG00000020857	14.49	3.7	0.7	1.11	4.63	2.21	1.2e-06	0.000165	146	PTPRF interacting protein alpha 1 [Source:RGD Symbol;Acc:1309009]	Ppfia1	293645	293645
ENSRNOG00000019507	27.83	6.96	1.57	1.54	4.63	2.21	0.00012	0.00471	236	heterogeneous nuclear ribonucleoprotein U-like 2 [Source:RGD Symbol;Acc:1562784]	Hnrnpul2	309197	309197
ENSRNOG00000055365	6.47	1.59	1.25	0.31	4.63	2.21	0.000293	0.00953	263	ER degradation enhancing alpha-mannosidase like protein 1 [Source:RGD Symbol;Acc:1563633]	Edem1	297504	297504
ENSRNOG00000053025	20.59	5.38	0.95	1.97	4.61	2.2	0.00181	0.0378	324		AC130391.3
ENSRNOG00000001706	5.14	1.33	0.24	0.41	4.58	2.19	1.4e-05	0.000947	178	kalirin, RhoGEF kinase [Source:RGD Symbol;Acc:621865]	Kalrn	84009	84009
ENSRNOG00000011460	3.81	0.89	1.13	0.1	4.58	2.19	0.00406	0.0714	367	ARFGEF family member 3 [Source:RGD Symbol;Acc:1309903]	Arfgef3	292947	292947
ENSRNOG00000049876	88.74	22.04	7.31	1.19	4.56	2.19	2.93e-08	1.97e-05	118	protein kinase cAMP-dependent type I regulatory subunit alpha [Source:RGD Symbol;Acc:3391]	Prkar1a	25725	25725
ENSRNOG00000056041	4.88	1.25	0.92	0.3	4.56	2.19	0.00184	0.0382	333		AABR07062570.1
ENSRNOG00000002246	26.15	6.57	3.3	0.93	4.54	2.18	4.9e-06	0.000463	165	solute carrier family 30 member 9 [Source:RGD Symbol;Acc:1593180]	Slc30a9	498358	498358
ENSRNOG00000011752	11.66	2.96	1.6	0.69	4.54	2.18	0.000113	0.00453	242	SH3 domain containing 19 [Source:RGD Symbol;Acc:1304885]	Sh3d19	295171	295171
ENSRNOG00000000599	35.71	9.22	2.94	2.4	4.53	2.18	1.79e-07	5.81e-05	130	laminin subunit alpha 4 [Source:RGD Symbol;Acc:1560062]	Lama4	309816	309816
ENSRNOG00000049361	21.25	5.25	3.13	0.2	4.53	2.18	3.98e-05	0.00212	207	growth arrest specific 7 [Source:RGD Symbol;Acc:621550]	Gas7	85246	85246
ENSRNOG00000007060	113.33	28.6	9.44	3.98	4.52	2.18	1.44e-05	0.000968	184	perilipin 2 [Source:RGD Symbol;Acc:728889]	Plin2	298199	298199
ENSRNOG00000002280	55.95	14.43	8.17	4.77	4.52	2.18	0.000323	0.0103	275	SH3 domain binding glutamate-rich protein like [Source:RGD Symbol;Acc:1560520]	Sh3bgrl	302363	302363
ENSRNOG00000049378	6.19	1.63	1.91	0.51	4.46	2.16	7.96e-05	0.00352	232	DENN domain containing 5B [Source:NCBI gene;Acc:100365679]	AABR07062583.1	100000000	100000000
ENSRNOG00000060144	6.61	1.7	0.42	0.36	4.44	2.15	0.000276	0.00909	277	ankyrin repeat and LEM domain containing 2 [Source:RGD Symbol;Acc:1310191]	Ankle2	360829	360829
ENSRNOG00000011908	11.89	3.24	0.71	1.28	4.42	2.15	4.38e-05	0.00223	222	ASXL transcriptional regulator 2 [Source:RGD Symbol;Acc:1304710]	Asxl2	313922	313922
ENSRNOG00000012163	15.17	4.07	1.47	1.29	4.41	2.14	1.21e-06	0.000165	163	pleckstrin homology and RUN domain containing M2 [Source:RGD Symbol;Acc:1307005]	Plekhm2	313667	313667
ENSRNOG00000013884	5.46	1.53	1.49	0.79	4.41	2.14	0.00527	0.0893	396	pleckstrin and Sec7 domain containing 3 [Source:RGD Symbol;Acc:1559968]	Psd3	306380	306380
ENSRNOG00000026115	4.02	1.13	0.52	0.53	4.4	2.14	0.000655	0.0181	299	zinc finger protein 646 [Source:RGD Symbol;Acc:1561579]	Zfp646	309003	309003
ENSRNOG00000009195	34.76	9.13	2.42	1.71	4.39	2.13	5.13e-08	2.99e-05	136	tankyrase 1 binding protein 1 [Source:RGD Symbol;Acc:1312021]	Tnks1bp1	295707	295707
ENSRNOG00000007440	14.01	3.76	2.92	1.08	4.39	2.13	0.00132	0.0293	325	double zinc ribbon and ankyrin repeat domains 1 [Source:RGD Symbol;Acc:1311344]	Dzank1	311486	311486
ENSRNOG00000013767	2.88	0.71	0.8	0.11	4.37	2.13	0.0064	0.104	421	coiled-coil domain containing 61 [Source:RGD Symbol;Acc:1307390]	Ccdc61	292680	292680
ENSRNOG00000000869	5.08	1.31	0.99	0.1	4.37	2.13	0.0115	0.164	460	Rac/Cdc42 guanine nucleotide exchange factor 6 [Source:RGD Symbol;Acc:1359674]	Arhgef6	363509	363509
ENSRNOG00000016036	13.29	3.49	3.66	1.09	4.36	2.12	0.00328	0.0597	377	regulation of nuclear pre-mRNA domain containing 1A [Source:RGD Symbol;Acc:1307374]	Rprd1a	291736	291736
ENSRNOG00000005331	28.72	7.25	7.3	0.37	4.34	2.12	0.000103	0.00421	253	VAMP associated protein B and C [Source:RGD Symbol;Acc:68326]	Vapb	60431	60431
ENSRNOG00000004783	14.72	4	1.27	1.09	4.34	2.12	0.000163	0.00598	266	family with sequence similarity 171, member B [Source:RGD Symbol;Acc:1562526]	Fam171b	499821	499821
ENSRNOG00000004909	10.78	2.78	1.71	0.32	4.33	2.11	0.000618	0.0174	300	CCR4-NOT transcription complex, subunit 2 [Source:RGD Symbol;Acc:1311672]	Cnot2	299805	299805
ENSRNOG00000056024	79.75	21.65	3.1	5.52	4.31	2.11	8.96e-08	3.92e-05	148	BCL2 interacting protein 2 [Source:RGD Symbol;Acc:1308944]	Bnip2	300811	300811
ENSRNOG00000024964	6.9	1.86	1.08	0.56	4.31	2.11	0.00282	0.053	374	nuclear FMR1 interacting protein 2 [Source:RGD Symbol;Acc:1596719]	Nufip2	681371	681371
ENSRNOG00000037227	9.61	2.54	1.74	0.62	4.29	2.1	0.000266	0.00888	283	YES proto-oncogene 1, Src family tyrosine kinase [Source:RGD Symbol;Acc:3977]	Yes1	24884	24884
ENSRNOG00000057794	3.25	1.2	1.12	0.92	4.29	2.1	0.0383	0.411	561	ADAM metallopeptidase with thrombospondin type 1 motif, 5 [Source:RGD Symbol;Acc:735196]	Adamts5	304135	304135
ENSRNOG00000042576	9.89	2.78	1.43	1.18	4.28	2.1	0.00212	0.0429	354	t-complex 11 like 1 [Source:RGD Symbol;Acc:1562313]	Tcp11l1	499846	499846
ENSRNOG00000005766	10.21	2.76	1.77	0.95	4.28	2.1	0.00298	0.0557	378	TBC1 domain family, member 20 [Source:RGD Symbol;Acc:1303293]	Tbc1d20	362237	362237
ENSRNOG00000009110	59.95	16.82	3.04	5.41	4.23	2.08	6.85e-06	0.0006	188	presenilin 1 [Source:RGD Symbol;Acc:3425]	Psen1	29192	29192
ENSRNOG00000017500	3.29	0.89	0.23	0.1	4.21	2.07	0.00771	0.119	448	MTSS I-BAR domain containing 2 [Source:RGD Symbol;Acc:1309731]	Mtss2	307845	307845
ENSRNOG00000013930	31.16	8.54	3.36	1.74	4.2	2.07	0.000225	0.00785	287	ring finger protein 4 [Source:RGD Symbol;Acc:3583]	Rnf4	29274	29274
ENSRNOG00000055340	22.37	6.07	3.5	0.93	4.18	2.06	8.57e-06	0.000688	204	SKI proto-oncogene [Source:RGD Symbol;Acc:1565591]	Ski	313757	313757
ENSRNOG00000018967	1.89	0.52	0.07	0.13	4.18	2.06	0.0101	0.15	466	WD repeat domain 59 [Source:RGD Symbol;Acc:1592213]	Wdr59	690751	690751
ENSRNOG00000033169	31.37	8.9	1.01	2.57	4.17	2.06	6.74e-06	0.000596	196	cytoplasmic polyadenylation element binding protein 4 [Source:RGD Symbol;Acc:1311931]	Cpeb4	303010	303010
ENSRNOG00000061832	31.02	9.15	2.79	3.8	4.17	2.06	3.21e-05	0.00183	237	solute carrier family 35 member A3 [Source:RGD Symbol;Acc:1308615]	Slc35a3	310808	310808
ENSRNOG00000023021	7.61	2.11	1.81	0.65	4.17	2.06	0.00333	0.0604	407	MSL complex subunit 2 [Source:RGD Symbol;Acc:1310355]	Msl2	315959	315959
ENSRNOG00000017265	10.97	3.01	1.33	0.5	4.14	2.05	3.68e-05	0.002	245	transmembrane protein 131 [Source:RGD Symbol;Acc:1309266]	Tmem131	316335	316335
ENSRNOG00000002376	10.41	2.96	0.53	0.89	4.14	2.05	5e-05	0.00246	252	cytoplasmic linker associated protein 1 [Source:RGD Symbol;Acc:1310970]	Clasp1	304740	304740
ENSRNOG00000005258	49.86	13.78	5.53	0.92	4.12	2.04	2.4e-05	0.00147	234	myelin expression factor 2 [Source:RGD Symbol;Acc:1306547]	Myef2	679712	679712
ENSRNOG00000002040	21.78	6.25	0.37	1.85	4.12	2.04	7.85e-05	0.00351	264	BMP-2 inducible kinase [Source:RGD Symbol;Acc:1564828]	Bmp2k	498333	498333
ENSRNOG00000037613	7.31	2.01	1.29	0.44	4.12	2.04	0.000953	0.0237	331	lysine demethylase 6B [Source:RGD Symbol;Acc:1307629]	Kdm6b	363630	363630
ENSRNOG00000003220	49.8	13.43	10.74	0.29	4.11	2.04	0.0237	0.284	534	H3 histone family member 3B [Source:RGD Symbol;Acc:621095]	H3f3b	100000000	100000000
ENSRNOG00000003687	74.91	21.23	8.78	4.08	4.09	2.03	8.13e-07	0.000125	181	regulator of G-protein signaling 2 [Source:RGD Symbol;Acc:621665]	Rgs2	84583	84583
ENSRNOG00000011387	10.28	2.87	0.92	0.48	4.09	2.03	1.35e-06	0.000181	185	tet methylcytosine dioxygenase 3 [Source:RGD Symbol;Acc:1590584]	Tet3	680576	680576
ENSRNOG00000008570	27.8	8.03	2.09	2.35	4.09	2.03	0.000136	0.00516	290	calcium dependent secretion activator [Source:RGD Symbol;Acc:708573]	Cadps	26989	26989
ENSRNOG00000017882	5.09	1.48	0.7	0.5	4.09	2.03	0.000817	0.0212	323	calcium/calmodulin-dependent protein kinase ID [Source:RGD Symbol;Acc:1560691]	Camk1d	307124	307124
ENSRNOG00000006509	8.57	2.38	1.3	0.3	4.08	2.03	0.00108	0.0256	346	SLIT-ROBO Rho GTPase activating protein 3 [Source:RGD Symbol;Acc:1563152]	Srgap3	500287	500287
ENSRNOG00000014209	9.94	2.85	0.69	0.67	4.07	2.02	0.00174	0.0367	369	UTP6 small subunit processome component [Source:RGD Symbol;Acc:1311017]	Utp6	360574	360574
ENSRNOG00000017392	13.18	3.63	1.28	0.69	4.07	2.03	0.00247	0.0477	394	fibroblast growth factor 2 [Source:RGD Symbol;Acc:2609]	Fgf2	54250	54250
ENSRNOG00000018205	23.66	6.76	0.87	1.43	4.06	2.02	4.41e-05	0.00223	258	tubulin tyrosine ligase [Source:RGD Symbol;Acc:621113]	Ttl	171572	171572
ENSRNOG00000015239	9.97	2.8	2.8	0.74	4.06	2.02	0.00901	0.137	470	glycoprotein integral membrane 1 [Source:RGD Symbol;Acc:1309759]	Ginm1	361448	361448
ENSRNOG00000002864	8.68	2.41	0.9	0.16	4.05	2.02	0.00075	0.02	328	nucleus accumbens associated 1 [Source:RGD Symbol;Acc:621003]	Nacc1	171454	171454
ENSRNOG00000001597	15.55	4.68	3.73	1.98	4.05	2.02	0.00203	0.0413	381	activating transcription factor 2 [Source:RGD Symbol;Acc:621862]	Atf2	81647	81647
ENSRNOG00000011625	25.16	7.29	1.01	1.9	4.04	2.02	8.95e-08	3.92e-05	175	tankyrase [Source:RGD Symbol;Acc:1308784]	Tnks	290794	290794
ENSRNOG00000048036	2.58	0.72	0.65	0.22	4.02	2.01	0.00731	0.115	463	neurocan [Source:RGD Symbol;Acc:619941]	Ncan	58982	58982
ENSRNOG00000001804	2.69	0.73	0.73	0.14	4	2	0.0038	0.0678	429	inositol 1,4,5-trisphosphate receptor, type 2 [Source:RGD Symbol;Acc:69649]	Itpr2	81678	81678
ENSRNOG00000007744	11.62	3.31	1.36	0.54	3.99	2	0.00114	0.0265	352	EH-domain containing 3 [Source:RGD Symbol;Acc:621762]	Ehd3	192249	192249
ENSRNOG00000042478	12.19	3.59	1.68	0.97	3.98	1.99	0.00621	0.102	455	ADAM metallopeptidase domain 22 [Source:RGD Symbol;Acc:1585016]	Adam22	57033	57033
ENSRNOG00000011491	21.96	6.52	1.38	1.97	3.97	1.99	2.69e-06	0.000301	214	DnaJ heat shock protein family (Hsp40) member C13 [Source:RGD Symbol;Acc:1308046]	Dnajc13	363127	363127
ENSRNOG00000004489	5.62	1.72	0.09	0.66	3.97	1.99	0.00236	0.0464	403	adhesion G protein-coupled receptor E5 [Source:RGD Symbol;Acc:1305595]	Adgre5	361383	361383
ENSRNOG00000027833	5.84	1.73	0.77	0.63	3.96	1.99	0.000413	0.0126	320	folliculin interacting protein 2 [Source:RGD Symbol;Acc:1562174]	Fnip2	310538	310538
ENSRNOG00000046874	11.76	3.32	2.26	0.3	3.96	1.98	0.00266	0.0507	416	sorting nexin 9 [Source:RGD Symbol;Acc:1584466]	Snx9	683687	683687
ENSRNOG00000021392	61.14	17.62	8.44	2.63	3.95	1.98	2.49e-07	7.28e-05	183	NOC2-like nucleolar associated transcriptional repressor [Source:RGD Symbol;Acc:1309387]	Noc2l	313777	313777
ENSRNOG00000030216	8.96	2.6	1.61	0.68	3.94	1.98	0.000825	0.0213	343	ATP-binding cassette, subfamily G (WHITE), member 3-like 1 [Source:RGD Symbol;Acc:1303294]	Abcg3l1	289453	289453
ENSRNOG00000030840	15.46	4.42	1.09	0.13	3.94	1.98	0.00108	0.0256	353	cell adhesion molecule 2 [Source:RGD Symbol;Acc:1305678]	Cadm2	360687	360687
ENSRNOG00000019298	100.46	29.57	8.04	6.09	3.92	1.97	1.99e-06	0.000246	217	dynactin subunit 4 [Source:RGD Symbol;Acc:71023]	Dctn4	84428	84428
ENSRNOG00000043128	3.66	1.07	0.36	0.19	3.92	1.97	0.00153	0.0325	386	armadillo repeat containing, X-linked 4 [Source:RGD Symbol;Acc:2325053]	Armcx4	100000000	100000000
ENSRNOG00000023334	10.96	3.32	1.14	0.97	3.9	1.96	3.68e-05	0.002	269	poly (ADP-ribose) polymerase family, member 14 [Source:RGD Symbol;Acc:1310490]	Parp14	303903	303903
ENSRNOG00000012940	15.59	4.69	1.84	1.43	3.9	1.96	0.00016	0.00589	303	VPS41 subunit of HOPS complex [Source:RGD Symbol;Acc:1560511]	Vps41	306991	306991
ENSRNOG00000015496	357.1	106.92	14.88	25.54	3.89	1.96	8.44e-07	0.000127	212	tropomyosin 4 [Source:RGD Symbol;Acc:3899]	Tpm4	24852	24852
ENSRNOG00000018011	10.14	3.01	0.2	0.57	3.89	1.96	4.62e-06	0.000454	229	transcription activation suppressor family member 2 [Source:RGD Symbol;Acc:1564456]	Tasor2	361269	361269
ENSRNOG00000048848	17.12	5.04	1.77	0.66	3.89	1.96	5.84e-05	0.00279	282	coiled-coil domain containing 9 [Source:RGD Symbol;Acc:1584422]	Ccdc9	684934	684934
ENSRNOG00000003953	9.23	2.78	1.02	0.73	3.89	1.96	0.000661	0.0182	340	RAB3 GTPase activating protein catalytic subunit 1 [Source:RGD Symbol;Acc:1306487]	Rab3gap1
ENSRNOG00000037462	4.9	1.41	1.5	0.36	3.88	1.96	0.00461	0.08	451	EMAP like 6 [Source:RGD Symbol;Acc:1561672]	Eml6	305610	305610
ENSRNOG00000006248	46.67	13.86	4.18	2.72	3.87	1.95	3.32e-05	0.00185	271	tripartite motif-containing 37 [Source:RGD Symbol;Acc:1308349]	Trim37	360592	360592
ENSRNOG00000010447	38.93	11.5	0.76	1.08	3.87	1.95	4.91e-05	0.00243	284	tropomodulin 2 [Source:RGD Symbol;Acc:61948]	Tmod2	58814	58814
ENSRNOG00000054782	12.53	3.75	1.6	0.88	3.87	1.95	0.000426	0.0129	327	protein phosphatase 3 catalytic subunit beta [Source:RGD Symbol;Acc:3383]	Ppp3cb	24675	24675
ENSRNOG00000045931	6.05	1.86	0.86	0.57	3.87	1.95	0.00149	0.0319	395	SIK family kinase 3 [Source:RGD Symbol;Acc:1593938]	Sik3	684112	684112
ENSRNOG00000024492	17.3	5.42	1.71	2.08	3.87	1.95	0.00738	0.116	483	adaptor-related protein complex 1 associated regulatory protein [Source:RGD Symbol;Acc:1311435]	Ap1ar	362037	362037
ENSRNOG00000015576	16	4.71	4.06	0.84	3.85	1.95	9.04e-05	0.00388	297	hydroxysteroid dehydrogenase like 1 [Source:RGD Symbol;Acc:1308433]	Hsdl1	361418	361418
ENSRNOG00000056746	5.61	1.7	0.72	0.55	3.85	1.95	0.000582	0.0165	342	trichohyalin [Source:RGD Symbol;Acc:1309635]	Tchh	310588	310588
ENSRNOG00000009491	5.73	1.74	1.26	0.64	3.85	1.95	0.00213	0.0431	420	polyhomeotic homolog 3 [Source:RGD Symbol;Acc:1307998]	Phc3	310258	310258
ENSRNOG00000010065	25.21	7.75	1.27	2.29	3.84	1.94	0.00139	0.0303	401	diacylglycerol kinase, eta [Source:RGD Symbol;Acc:1561955]	Dgkh	361076	361076
ENSRNOG00000004912	5.26	1.56	0.96	0.46	3.83	1.94	0.0124	0.174	519	integrin subunit alpha V [Source:RGD Symbol;Acc:1310613]	Itgav	296456	296456
ENSRNOG00000025651	10.46	3.04	2.02	0.26	3.82	1.93	0.000978	0.0241	368	IKAROS family zinc finger 5 [Source:RGD Symbol;Acc:1310965]	Ikzf5	309031	309031
ENSRNOG00000048433	21.94	6.83	2.01	2.37	3.82	1.93	0.00104	0.0253	372	teashirt zinc finger homeobox 2 [Source:RGD Symbol;Acc:6490867]	Tshz2
ENSRNOG00000046585	86.2	24.97	36.22	7.02	3.82	1.93	0.00136	0.0299	399	charged multivesicular body protein 4B [Source:NCBI gene;Acc:100359642]	AABR07054370.1	100000000	100000000
ENSRNOG00000010050	2.18	0.65	0.25	0.12	3.81	1.93	0.00113	0.0265	382	StAR-related lipid transfer domain containing 9 [Source:RGD Symbol;Acc:1593360]	Stard9	691920	691920
ENSRNOG00000001593	18.37	5.71	3.12	2.05	3.81	1.93	0.00203	0.0413	424	lunapark, ER junction formation factor [Source:RGD Symbol;Acc:1312042]	Lnpk	362151	362151
ENSRNOG00000004854	2.91	0.88	0.52	0.34	3.81	1.93	0.0303	0.344	587	hyaluronan synthase 2 [Source:RGD Symbol;Acc:2781]	Has2	25694	25694
ENSRNOG00000005932	7.91	2.34	1.78	0.52	3.79	1.92	0.000768	0.0202	356	multiple EGF-like-domains 9 [Source:RGD Symbol;Acc:1308330]	Megf9	313270	313270
ENSRNOG00000021105	10.6	3.36	1.41	1.52	3.79	1.92	0.00568	0.0946	477	GA binding protein transcription factor subunit beta 2 [Source:RGD Symbol;Acc:1565234]	Gabpb2	295263	295263
ENSRNOG00000007128	168.04	51.21	12.67	7.18	3.77	1.91	1.4e-07	5.09e-05	211	NOP56 ribonucleoprotein [Source:RGD Symbol;Acc:1308892]	Nop56	362214	362214
ENSRNOG00000017642	6.68	1.96	1.45	0.2	3.77	1.92	0.00229	0.0459	430	acyl-CoA binding domain containing 5 [Source:RGD Symbol;Acc:1309411]	Acbd5	307170	307170
ENSRNOG00000021815	6.53	1.97	0.43	0.06	3.75	1.91	0.000111	0.00449	311	DNA ligase 3 [Source:RGD Symbol;Acc:1309875]	Lig3	303369	303369
ENSRNOG00000011287	6.59	2.1	0.69	0.81	3.75	1.91	0.00558	0.0935	479	multiple inositol-polyphosphate phosphatase 1 [Source:RGD Symbol;Acc:3089]	Minpp1	29688	29688
ENSRNOG00000006726	3.88	1.22	0.54	0.44	3.75	1.91	0.0382	0.41	618	zinc finger protein 9 [Source:RGD Symbol;Acc:2293498]	Zfp9	100000000	100000000
ENSRNOG00000003803	9.58	3.02	1.13	0.91	3.74	1.9	0.00124	0.0283	402	zinc finger, DHHC-type containing 17 [Source:RGD Symbol;Acc:1595790]	Zdhhc17	366889	366889
ENSRNOG00000047244	30.45	9.84	3.52	3.45	3.74	1.9	0.00651	0.105	488	nucleoporin 214 [Source:RGD Symbol;Acc:1304977]	Nup214
ENSRNOG00000015511	32.79	10.29	2.23	2.49	3.73	1.9	0.000102	0.00417	312	5-aminoimidazole-4-carboxamide ribonucleotide formyltransferase/IMP cyclohydrolase [Source:RGD Symbol;Acc:70879]	Atic	81643	81643
ENSRNOG00000023086	96.87	29.99	7.44	4.54	3.73	1.9	0.000246	0.00834	329	cAMP-regulated phosphoprotein 19-like [Source:RGD Symbol;Acc:2321330]	LOC100360828	100000000	100000000
ENSRNOG00000029191	27.86	8.92	2.39	2.96	3.73	1.9	0.00237	0.0464	438	similar to guanylate binding protein family, member 6 [Source:RGD Symbol;Acc:1583235]	LOC685067	685067	685067
ENSRNOG00000013326	19.76	6.35	0.91	2.28	3.73	1.9	0.0111	0.16	520	homeobox containing 1 [Source:RGD Symbol;Acc:1306787]	Hmbox1	305968	305968
ENSRNOG00000025731	19.29	5.91	0.81	0.38	3.71	1.89	0.00359	0.0647	467	prothymosin alpha [Source:RGD Symbol;Acc:61829]	Ptma	100000000	100000000
ENSRNOG00000004186	4.17	1.34	0.72	0.48	3.71	1.89	0.0168	0.221	550	sorting nexin 13 [Source:RGD Symbol;Acc:1309778]	Snx13	362731	362731
ENSRNOG00000008659	34.37	10.82	1.61	2.58	3.7	1.89	6.99e-07	0.000124	239	Rho GTPase activating protein 21 [Source:RGD Symbol;Acc:1311028]	Arhgap21	307178	307178
ENSRNOG00000027152	4.62	1.5	0.76	0.54	3.69	1.88	0.000962	0.0238	385	NEDD4 binding protein 2 [Source:RGD Symbol;Acc:1565738]	N4bp2	305342	305342
ENSRNOG00000022736	5.24	1.65	0.71	0.46	3.69	1.88	0.00458	0.0797	480	CDKN2A interacting protein [Source:RGD Symbol;Acc:1305302]	Cdkn2aip	306455	306455
ENSRNOG00000014019	19.09	6.58	4.5	3.92	3.67	1.88	0.0079	0.122	512	TBC1 domain family, member 7 [Source:RGD Symbol;Acc:1307661]	Tbc1d7	361227	361227
ENSRNOG00000009052	6.37	2.12	0.84	0.85	3.67	1.88	0.0179	0.232	555	insulin-like growth factor 2 mRNA binding protein 3 [Source:RGD Symbol;Acc:1306512]	Igf2bp3	312320	312320
ENSRNOG00000045829	13.15	4.15	0.64	0.82	3.66	1.87	0.00228	0.0457	446	thrombospondin 1 [Source:RGD Symbol;Acc:1588455]	Thbs1	445442	445442
ENSRNOG00000029658	2.37	0.76	0.25	0.21	3.65	1.87	0.00107	0.0256	408	ring finger protein 213 [Source:RGD Symbol;Acc:1308168]	Rnf213	303735	303735
ENSRNOG00000005289	2.55	0.8	0.44	0.13	3.65	1.87	0.0172	0.225	557	protein kinase D3 [Source:RGD Symbol;Acc:1310236]	Prkd3	313834	313834
ENSRNOG00000001058	44.18	14.12	3.05	3.16	3.64	1.86	0.000407	0.0126	350	translocase of inner mitochondrial membrane 44 [Source:RGD Symbol;Acc:3864]	Timm44	29635	29635
ENSRNOG00000002303	7.43	2.47	1.61	0.86	3.62	1.86	0.00596	0.0986	497	potassium inwardly-rectifying channel, subfamily J, member 12 [Source:RGD Symbol;Acc:621660]	Kcnj12	117052	117052
ENSRNOG00000008734	5.31	1.66	1.3	0.46	3.62	1.86	0.00645	0.104	505	zinc finger MYM-type containing 2 [Source:RGD Symbol;Acc:1593255]	Zmym2	305913	305913
ENSRNOG00000017003	5.27	1.65	0.95	0.22	3.61	1.85	0.000244	0.00831	344	plexin A1 [Source:RGD Symbol;Acc:1560871]	Plxna1	362398	362398
ENSRNOG00000034107	32.77	10.35	5.4	2.34	3.61	1.85	0.00109	0.0258	414	RIKEN cDNA 1110038F14 gene [Source:MGI Symbol;Acc:MGI:2152337]	LOC681282	681282	681282
ENSRNOG00000010827	79.41	25.24	4.65	3.18	3.6	1.85	7.14e-05	0.0033	316	polypyrimidine tract binding protein 2 [Source:RGD Symbol;Acc:1359267]	Ptbp2	310820	310820
ENSRNOG00000006357	7.37	2.52	0.41	1.11	3.59	1.84	0.0251	0.297	596	SH3GL interacting endocytic adaptor 1 [Source:RGD Symbol;Acc:1564957]	Sgip1	313413	313413
ENSRNOG00000011175	203.05	64.98	15.64	5.66	3.56	1.83	6.4e-05	0.00302	315	heterogeneous nuclear ribonucleoprotein A2/B1 [Source:RGD Symbol;Acc:1310403]	Hnrnpa2b1	362361	362361
ENSRNOG00000050282	5.72	1.88	0.16	0.46	3.56	1.83	0.000134	0.00513	332	Snf2-related CREBBP activator protein [Source:RGD Symbol;Acc:1565642]	Srcap	361652	361652
ENSRNOG00000020134	34.74	11.51	1.72	3.05	3.55	1.83	1.06e-05	0.000771	293	UPF1, RNA helicase and ATPase [Source:RGD Symbol;Acc:1589127]	Upf1	684558	684558
ENSRNOG00000001573	7.9	2.54	1.71	0.66	3.53	1.82	0.00127	0.0287	431	ubiquitin specific peptidase 25 [Source:RGD Symbol;Acc:1309003]	Usp25	304150	304150
ENSRNOG00000018350	58.5	19.14	6.03	3.79	3.53	1.82	0.0014	0.0304	436	shootin 1 [Source:RGD Symbol;Acc:1311558]	Shtn1	292139	292139
ENSRNOG00000001335	7.68	2.53	0.42	0.62	3.53	1.82	0.00142	0.0308	437	zinc finger with KRAB and SCAN domains 1 [Source:RGD Symbol;Acc:1560616]	Zkscan1	498160	498160
ENSRNOG00000003834	35.28	11.61	3.99	2.95	3.52	1.81	0.000186	0.00666	347	mitogen activated protein kinase kinase 4 [Source:RGD Symbol;Acc:1307040]	Map2k4	287398	287398
ENSRNOG00000019159	8.82	2.86	0.84	0.27	3.52	1.82	0.00969	0.145	531	janus kinase and microtubule interacting protein 2 [Source:RGD Symbol;Acc:1559742]	Jakmip2	307479	307479
ENSRNOG00000009478	16.9	5.62	2.49	1.38	3.51	1.81	0.0123	0.172	547	similar to RIKEN cDNA 3110043O21 [Source:RGD Symbol;Acc:1359108]	RGD1359108	313155	313155
ENSRNOG00000057056	24.01	7.82	4.13	0.93	3.5	1.81	0.00247	0.0477	472	RAB5A, member RAS oncogene family [Source:RGD Symbol;Acc:620936]	Rab5a	100000000	100000000
ENSRNOG00000011026	8.28	2.53	3.19	0.56	3.5	1.81	0.0142	0.194	563	interferon regulatory factor 2 binding protein-like [Source:RGD Symbol;Acc:1310994]	Irf2bpl	314329	314329
ENSRNOG00000019992	4.52	1.41	1.11	0.18	3.5	1.81	0.0146	0.197	567	cyclic nucleotide binding domain containing 2 [Source:NCBI gene;Acc:296311]	AABR07054400.1	296311	296311
ENSRNOG00000004841	66.38	22.13	2.23	5.35	3.49	1.8	0.00456	0.0795	495	A-kinase anchoring protein 6 [Source:RGD Symbol;Acc:69412]	Akap6	64553	64553
ENSRNOG00000009950	4.94	1.62	2.36	0.55	3.49	1.8	0.0332	0.371	632	Myb/SANT DNA binding domain containing 2 [Source:RGD Symbol;Acc:1562840]	Msantd2
ENSRNOG00000018475	12.11	4.19	1.15	1.55	3.48	1.8	0.000474	0.0141	379	eukaryotic translation initiation factor 4E nuclear import factor 1 [Source:RGD Symbol;Acc:1560908]	Eif4enif1	305468	305468
ENSRNOG00000010106	13.04	4.55	0.7	1.76	3.48	1.8	0.0185	0.235	581	failed axon connections homolog, metaxin like GST domain containing [Source:RGD Symbol;Acc:1562449]	Faxc	366333	366333
ENSRNOG00000020153	14.05	4.66	4.01	1.96	3.48	1.8	0.0225	0.274	599	SPT3 homolog, SAGA and STAGA complex component [Source:RGD Symbol;Acc:1591316]	Supt3h	685697	685697
ENSRNOG00000009282	65.71	21.87	5.78	4.53	3.47	1.79	0.000631	0.0177	393	negative regulator of ubiquitin-like proteins 1 [Source:RGD Symbol;Acc:1359489]	Nub1	296731	296731
ENSRNOG00000014508	81.39	27.2	6.61	6.21	3.47	1.79	0.00193	0.0395	465	monoglyceride lipase [Source:RGD Symbol;Acc:71039]	Mgll	29254	29254
ENSRNOG00000051440	2.84	0.93	0.44	0.14	3.47	1.8	0.00403	0.0712	498	protein phosphatase 1, regulatory subunit 12B [Source:RGD Symbol;Acc:1309287]	Ppp1r12b	304813	304813
ENSRNOG00000018046	30.56	10.25	1.36	2.11	3.46	1.79	0.000811	0.0211	417	galectin 8 [Source:RGD Symbol;Acc:621272]	Lgals8	116641	116641
ENSRNOG00000015903	40.43	13.52	2.14	2.93	3.46	1.79	0.00271	0.0513	485	adducin 2 [Source:RGD Symbol;Acc:2042]	Add2	24171	24171
ENSRNOG00000006921	2.58	0.94	0.41	0.43	3.46	1.79	0.0492	0.498	677	RB transcriptional corepressor like 1 [Source:RGD Symbol;Acc:1595511]	Rbl1	680111	680111
ENSRNOG00000032152	9.74	3.34	1.72	1.19	3.45	1.79	0.00105	0.0254	432	RAB11 family interacting protein 3 [Source:RGD Symbol;Acc:1308952]	Rab11fip3	303002	303002
ENSRNOG00000004305	4.52	1.51	0.92	0.44	3.45	1.79	0.0106	0.154	551	ABL proto-oncogene 2, non-receptor tyrosine kinase [Source:RGD Symbol;Acc:1590898]	Abl2	304883	304883
ENSRNOG00000012346	50.61	17.16	5.56	4.11	3.44	1.78	1.32e-05	0.000917	305	erythrocyte membrane protein band 4.1-like 2 [Source:RGD Symbol;Acc:1563977]	Epb41l2	309557	309557
ENSRNOG00000047014	17.33	6	0.88	1.95	3.44	1.78	0.00196	0.0401	471	homer scaffold protein 1 [Source:RGD Symbol;Acc:628725]	Homer1	29546	29546
ENSRNOG00000004378	7.85	2.68	1.43	0.93	3.43	1.78	0.00239	0.0467	484	ATP binding cassette subfamily A member 5 [Source:RGD Symbol;Acc:628661]	Abca5	286970	286970
ENSRNOG00000017132	3.41	1.2	1.03	0.49	3.43	1.78	0.00976	0.146	543	sorting nexin family member 30 [Source:RGD Symbol;Acc:1311367]	Snx30	298033	298033
ENSRNOG00000015426	9.76	3.19	1.21	0.36	3.43	1.78	0.0179	0.232	588	purine-rich element binding protein G [Source:RGD Symbol;Acc:1305088]	Purg	361162	361162
ENSRNOG00000007518	50.09	17.08	2.18	4.19	3.42	1.77	2.56e-06	0.000291	294	NCK-associated protein 1 [Source:RGD Symbol;Acc:61939]	Nckap1	58823	58823
ENSRNOG00000025296	19.77	6.79	1.36	1.89	3.42	1.77	0.000459	0.0137	392	leucine rich repeat containing 8 VRAC subunit A [Source:RGD Symbol;Acc:1311690]	Lrrc8a	311846	311846
ENSRNOG00000016208	9.82	3.32	0.62	0.74	3.42	1.77	0.00113	0.0265	449	SET binding protein 1 [Source:RGD Symbol;Acc:1306229]	Setbp1	291423	291423
ENSRNOG00000017029	4.09	1.34	1.1	0.18	3.42	1.77	0.0339	0.377	651	sorting nexin 1 [Source:RGD Symbol;Acc:68935]	Snx1	84471	84471
ENSRNOG00000003813	19.43	6.93	1.89	2.72	3.4	1.77	0.00133	0.0294	464	potassium two pore domain channel subfamily K member 10 [Source:RGD Symbol;Acc:619732]	Kcnk10	65272	65272
ENSRNOG00000048242	28.25	10.18	2.6	4.12	3.39	1.76	0.000176	0.00643	363	taxilin alpha [Source:RGD Symbol;Acc:1583435]	Txlna	682457	682457
ENSRNOG00000006718	14.22	4.8	0.49	0.55	3.39	1.76	0.000531	0.0155	410	RNA binding motif protein 33 [Source:RGD Symbol;Acc:1310651]	Rbm33	362297	362297
ENSRNOG00000057710	29.74	10.27	2.08	2.83	3.39	1.76	0.00108	0.0256	450	cyclin D2 [Source:RGD Symbol;Acc:621083]	Ccnd2	64033	64033
ENSRNOG00000008749	5.27	1.76	1.45	0.42	3.39	1.76	0.00421	0.0737	516	collagen type V alpha 1 chain [Source:RGD Symbol;Acc:70920]	Col5a1	85490	85490
ENSRNOG00000008224	14.38	4.93	4.71	1.36	3.39	1.76	0.00441	0.0771	517	Jun dimerization protein 2 [Source:RGD Symbol;Acc:621611]	Jdp2	116674	116674
ENSRNOG00000030213	8.14	2.8	0.66	0.62	3.38	1.76	0.000544	0.0157	415	vacuolar protein sorting 13 homolog C [Source:RGD Symbol;Acc:1560364]	Vps13c	363087	363087
ENSRNOG00000027770	4.63	1.53	0.87	0.18	3.38	1.76	0.0262	0.309	635	transient receptor potential cation channel, subfamily M, member 3 [Source:RGD Symbol;Acc:1304888]	Trpm3	309407	309407
ENSRNOG00000010489	22.66	7.89	1.53	2.05	3.37	1.75	4.12e-05	0.00216	337	sterile alpha motif domain containing 4A [Source:RGD Symbol;Acc:1310361]	Samd4a	305826	305826
ENSRNOG00000028688	7.47	2.6	0.92	0.83	3.37	1.75	0.0104	0.153	565	cystinosin, lysosomal cystine transporter [Source:RGD Symbol;Acc:1308466]	Ctns	287478	287478
ENSRNOG00000054264	2.4	0.86	0.59	0.42	3.36	1.75	0.0183	0.234	604	nuclear factor of activated T-cells 3 [Source:RGD Symbol;Acc:1308692]	Nfatc3	361400	361400
ENSRNOG00000060329	66.46	23.72	3.1	8.43	3.35	1.74	0.00102	0.025	453	embigin [Source:RGD Symbol;Acc:621067]	Emb	114511	114511
ENSRNOG00000011394	7.11	2.4	1.53	0.62	3.35	1.74	0.0111	0.16	572	kinesin family member 3C [Source:RGD Symbol;Acc:621538]	Kif3c	85248	85248
ENSRNOG00000037911	53.24	18.09	4.32	1.74	3.34	1.74	0.00719	0.114	545	LRRGT00193 [Source:RGD Symbol;Acc:1594204]	LOC680227	680227	680227
ENSRNOG00000021787	5.16	1.96	0.54	1.02	3.34	1.74	0.0266	0.312	643	zinc finger protein 217 [Source:RGD Symbol;Acc:1308451]	Zfp217	311764	311764
ENSRNOG00000016029	5.58	2.01	0.81	0.74	3.33	1.74	0.00763	0.119	552	RB transcriptional corepressor 1 [Source:RGD Symbol;Acc:3540]	Rb1	24708	24708
ENSRNOG00000030149	2.27	0.76	0.34	0.14	3.33	1.74	0.0275	0.321	649	adhesion G protein-coupled receptor L3 [Source:RGD Symbol;Acc:620836]	Adgrl3	170641	170641
ENSRNOG00000008036	1.69	0.61	0.61	0.33	3.33	1.74	0.0454	0.469	697	DENN domain containing 4C [Source:RGD Symbol;Acc:1308489]	Dennd4c	313340	313340
ENSRNOG00000005513	58.18	19.99	4.3	2.19	3.32	1.73	0.000258	0.00869	405	serine and arginine rich splicing factor 5 [Source:RGD Symbol;Acc:3664]	Srsf5	29667	29667
ENSRNOG00000013089	2.7	0.94	0.6	0.31	3.32	1.73	0.016	0.213	601	kinesin family member 13B [Source:RGD Symbol;Acc:1303307]	Kif13b	305967	305967
ENSRNOG00000014135	14.2	4.83	2.84	1.09	3.32	1.73	0.0307	0.348	662	RAB11 family interacting protein 4 [Source:RGD Symbol;Acc:1305063]	Rab11fip4	303337	303337
ENSRNOG00000009196	25.19	8.66	2.69	1.05	3.31	1.73	9.47e-05	0.00393	364	ring finger and CCCH-type domains 2 [Source:RGD Symbol;Acc:1304833]	Rc3h2	311909	311909
ENSRNOG00000012148	19.19	6.68	0.91	1.01	3.3	1.72	2.59e-05	0.00152	339	trio Rho guanine nucleotide exchange factor [Source:RGD Symbol;Acc:1308360]	Trio	310192	310192
ENSRNOG00000001774	17.38	5.99	2.51	0.7	3.3	1.72	0.000734	0.0196	444	leucine rich repeats and calponin homology domain containing 3 [Source:RGD Symbol;Acc:1306200]	Lrch3	303883	303883
ENSRNOG00000017671	10.59	3.74	2.08	0.99	3.29	1.72	0.0126	0.175	592	RAS p21 protein activator 3 [Source:RGD Symbol;Acc:69365]	Rasa3	29372	29372
ENSRNOG00000017669	4.17	1.44	1.55	0.41	3.29	1.72	0.0375	0.405	687	chromodomain helicase DNA binding protein 1-like [Source:RGD Symbol;Acc:1311935]	Chd1l	310707	310707
ENSRNOG00000053210	46.9	16.73	3.47	4.5	3.28	1.71	7.26e-05	0.0033	360	zinc finger CCCH-type containing 11A [Source:RGD Symbol;Acc:1308290]	Zc3h11a	360845	360845
ENSRNOG00000004217	11.63	4.2	0.97	1.15	3.28	1.71	0.00609	0.0999	549	serine/threonine kinase 10 [Source:RGD Symbol;Acc:3779]	Stk10	29398	29398
ENSRNOG00000003812	7.33	2.57	1.08	0.59	3.27	1.71	0.0102	0.15	577	neuroligin 3 [Source:RGD Symbol;Acc:621119]	Nlgn3	171297	171297
ENSRNOG00000009303	9.49	3.35	0.4	0.62	3.27	1.71	0.0163	0.216	615	zwilch kinetochore protein [Source:RGD Symbol;Acc:1583880]	Zwilch	691493	691493
ENSRNOG00000018132	9.92	3.63	1.81	1.37	3.26	1.71	0.003	0.0559	525	HMG-box containing 3 [Source:RGD Symbol;Acc:1560009]	Hmgxb3	361335	361335
ENSRNOG00000004438	19.44	6.81	0.8	0.82	3.26	1.71	0.0104	0.153	579	contactin 1 [Source:RGD Symbol;Acc:621300]	Cntn1	117258	117258
ENSRNOG00000018576	38.16	14.05	3.26	4.98	3.26	1.7	0.014	0.191	605	RCAN family member 3 [Source:RGD Symbol;Acc:1311826]	Rcan3	362627	362627
ENSRNOG00000026490	26.11	9.34	0.66	2.02	3.25	1.7	0.000286	0.00936	426	dynamin 3 [Source:RGD Symbol;Acc:727949]	Dnm3	171574	171574
ENSRNOG00000016207	19.22	6.77	1.55	0.71	3.24	1.69	0.00156	0.0331	504	polypeptide N-acetylgalactosaminyltransferase 1 [Source:RGD Symbol;Acc:620358]	Galnt1	79214	79214
ENSRNOG00000002091	7.46	2.64	0.87	0.54	3.24	1.7	0.00305	0.0565	529	general transcription factor IIIC subunit 3 [Source:RGD Symbol;Acc:1309185]	Gtf3c3	316810	316810
ENSRNOG00000004252	12.98	4.55	0.68	0.17	3.24	1.69	0.0281	0.324	672	eukaryotic translation initiation factor 3 subunit H [Source:RGD Symbol;Acc:11498408]	LOC108348062	101000000	101000000
ENSRNOG00000006355	30.95	11.26	1.64	3.11	3.23	1.69	0.00126	0.0286	491	A-kinase anchoring protein 8 like [Source:RGD Symbol;Acc:1359200]	Akap8l	299569	299569
ENSRNOG00000057826	8.71	3.1	1.53	0.67	3.23	1.69	0.0139	0.19	613		AABR07040412.1
ENSRNOG00000042879	1.57	0.57	0.32	0.17	3.23	1.69	0.023	0.278	659	centrosomal protein 192 [Source:RGD Symbol;Acc:1562797]	Cep192
ENSRNOG00000001717	40.35	14.69	1.11	3.63	3.21	1.68	8.72e-05	0.00378	387	OPA1, mitochondrial dynamin like GTPase [Source:RGD Symbol;Acc:708423]	Opa1	171116	171116
ENSRNOG00000047459	404.82	147.31	11.74	35.64	3.2	1.68	0.00113	0.0265	490	H1.4 linker histone, cluster member [Source:RGD Symbol;Acc:2776]	H1f4	201097	201097
ENSRNOG00000061450	11.49	4.22	2	1.14	3.2	1.68	0.0052	0.0886	554	homer scaffold protein 2 [Source:RGD Symbol;Acc:620705]	Homer2	29547	29547
ENSRNOG00000019932	11.37	3.89	3.73	0.54	3.2	1.68	0.0161	0.214	628	inositol hexakisphosphate kinase 1 [Source:RGD Symbol;Acc:71025]	Ip6k1	50560	50560
ENSRNOG00000000493	92.36	33.2	9.45	5.63	3.19	1.67	0.000336	0.0107	441	small nuclear ribonucleoprotein polypeptide C [Source:RGD Symbol;Acc:1306065]	Snrpc	361808	361808
ENSRNOG00000030683	90.53	32.71	4.77	6.11	3.19	1.67	0.000368	0.0116	445	VPS26 retromer complex component A [Source:RGD Symbol;Acc:1359254]	Vps26a	361846	361846
ENSRNOG00000007299	30.38	10.73	4.99	1.09	3.19	1.67	0.00497	0.0853	553	caspase activity and apoptosis inhibitor 1 [Source:RGD Symbol;Acc:1560251]	Caap1	500501	500501
ENSRNOG00000016269	33.42	12.42	3.02	3.84	3.19	1.67	0.00986	0.147	594	ribosomal protein L7-like 1 [Source:RGD Symbol;Acc:1308469]	Rpl7l1	317275	317275
ENSRNOG00000024460	13.22	4.79	2.48	0.74	3.19	1.67	0.014	0.19	622	threonyl-tRNA synthetase 3 [Source:RGD Symbol;Acc:1311308]	Tars3	308701	308701
ENSRNOG00000007483	3.28	1.22	0.95	0.58	3.19	1.67	0.0471	0.483	731	cyclin F [Source:RGD Symbol;Acc:67401]	Ccnf	117524	117524
ENSRNOG00000025174	24.08	8.79	0.89	1.6	3.16	1.66	1.23e-05	0.000873	355	lysine acetyltransferase 6A [Source:RGD Symbol;Acc:1304892]	Kat6a	306571	306571
ENSRNOG00000052513	39.61	14.43	1.23	2.5	3.16	1.66	0.000115	0.00458	422	WAPL cohesin release factor [Source:RGD Symbol;Acc:1590924]	Wapl	290577	290577
ENSRNOG00000011157	39.76	14.8	2.55	4.04	3.16	1.66	0.00044	0.0132	462	Janus kinase 1 [Source:RGD Symbol;Acc:69056]	Jak1	84598	84598
ENSRNOG00000051256	7.48	2.78	2.01	0.79	3.16	1.66	0.00843	0.13	590	R3H domain and coiled-coil containing 1-like [Source:RGD Symbol;Acc:1307934]	R3hcc1l
ENSRNOG00000004146	4.8	1.76	0.2	0.34	3.16	1.66	0.0112	0.161	616	coronin 7 [Source:RGD Symbol;Acc:621591]	Coro7
ENSRNOG00000017707	8.71	3.31	1.37	1.5	3.16	1.66	0.0382	0.41	718	abl-interactor 2 [Source:RGD Symbol;Acc:628771]	Abi2	286928	286928
ENSRNOG00000043099	66.42	24.38	4.06	4.89	3.15	1.66	0.00041	0.0126	458	DExD-box helicase 21 [Source:RGD Symbol;Acc:1307306]	Ddx21	685025	685025
ENSRNOG00000003919	21.13	7.97	3.42	2.45	3.15	1.65	0.00178	0.0372	526	ribosomal protein S6 kinase B1 [Source:RGD Symbol;Acc:620683]	Rps6kb1	83840	83840
ENSRNOG00000001272	4.69	1.73	1.12	0.38	3.15	1.65	0.00695	0.111	584	minichromosome maintenance complex component 3 associated protein [Source:RGD Symbol;Acc:1306834]	Mcm3ap	294339	294339
ENSRNOG00000008372	22.52	8.19	4.54	1.12	3.15	1.66	0.0104	0.153	609	vesicle-associated membrane protein 7 [Source:RGD Symbol;Acc:621558]	Vamp7	85491	85491
ENSRNOG00000043357	6.73	2.5	0.74	0.51	3.14	1.65	0.000788	0.0207	487	zinc finger protein 407 [Source:RGD Symbol;Acc:1310645]	Zfp407	307213	307213
ENSRNOG00000018322	20.53	7.68	2.49	2.3	3.14	1.65	0.00628	0.103	580	phosphatidylinositol binding clathrin assembly protein [Source:RGD Symbol;Acc:621054]	Picalm	89816	89816
ENSRNOG00000019730	5.5	1.97	1.64	0.44	3.14	1.65	0.0169	0.222	652	inositol polyphosphate phosphatase-like 1 [Source:RGD Symbol;Acc:68396]	Inppl1	65038	65038
ENSRNOG00000030871	1170.49	430.71	45.3	54.88	3.11	1.64	0.000367	0.0116	468	calmodulin 2 [Source:RGD Symbol;Acc:2258]	Calm2_	50663	50663
ENSRNOG00000024535	5.8	2.28	0.46	0.94	3.11	1.64	0.0058	0.0965	578	zinc finger ZZ-type and EF-hand domain containing 1 [Source:RGD Symbol;Acc:1311189]	Zzef1	287476	287476
ENSRNOG00000004137	6.55	2.47	0.57	0.69	3.11	1.64	0.0257	0.303	690	ubiquitin domain containing 2 [Source:RGD Symbol;Acc:1305506]	Ubtd2	287178	287178
ENSRNOG00000025155	1.6	0.62	0.17	0.26	3.11	1.64	0.0385	0.412	734	lemur tyrosine kinase 2 [Source:RGD Symbol;Acc:1598332]	Lmtk2	304286	304286
ENSRNOG00000011358	4.09	1.43	1.33	0.24	3.11	1.64	0.0476	0.487	752	homeodomain interacting protein kinase 3 [Source:RGD Symbol;Acc:619884]	Hipk3	83617	83617
ENSRNOG00000024632	31.37	11.7	0.95	1.84	3.09	1.63	4.83e-05	0.0024	413	activating transcription factor 6 [Source:RGD Symbol;Acc:1305471]	Atf6	304962	304962
ENSRNOG00000051564	52.95	19.76	0.95	3.42	3.09	1.63	8.45e-05	0.0037	428	RAP2A, member of RAS oncogene family [Source:RGD Symbol;Acc:620590]	Rap2a
ENSRNOG00000015133	15.24	5.72	0.39	1.27	3.09	1.63	0.00133	0.0294	524	lysine methyltransferase 2A [Source:RGD Symbol;Acc:1586165]	Kmt2a	315606	315606
ENSRNOG00000008455	7.01	2.62	1.41	0.49	3.09	1.63	0.0145	0.196	650	transmembrane protein 87A [Source:RGD Symbol;Acc:1309417]	Tmem87a	366170	366170
ENSRNOG00000000161	4.45	1.72	1.03	0.57	3.09	1.63	0.0188	0.237	673	CHM Rab escort protein [Source:RGD Symbol;Acc:2340]	Chm	24942	24942
ENSRNOG00000008088	16.87	6.4	1.63	1.7	3.07	1.62	0.0134	0.184	647	BTB domain containing 3 [Source:RGD Symbol;Acc:1311623]	Btbd3	311462	311462
ENSRNOG00000031247	5.55	2.36	0.24	1.44	3.07	1.62	0.0294	0.337	711	leucine, glutamate and lysine rich 1 [Source:RGD Symbol;Acc:1565425]	Lekr1	361953	361953
ENSRNOG00000058094	15.54	5.93	1.51	1.71	3.06	1.62	0.000407	0.0126	478		AABR07028902.1
ENSRNOG00000012927	67.21	25.05	11.34	1.85	3.06	1.61	0.000761	0.0202	500	ribosomal RNA processing 9, U3 small nucleolar RNA binding protein [Source:RGD Symbol;Acc:1307881]	Rrp9	363134	363134
ENSRNOG00000001730	43.89	16.6	5.29	4.01	3.06	1.61	0.000883	0.0223	514	ArfGAP with coiled-coil, ankyrin repeat and PH domains 2 [Source:RGD Symbol;Acc:1562939]	Acap2	619382	619382
ENSRNOG00000022060	8.55	3.21	1.06	0.41	3.06	1.61	0.00954	0.143	621	membrane associated guanylate kinase, WW and PDZ domain containing 1 [Source:RGD Symbol;Acc:1586025]	Magi1	500261	500261
ENSRNOG00000058096	4.93	1.86	1.25	0.46	3.06	1.61	0.0349	0.385	732		AABR07021704.1
ENSRNOG00000029667	20.62	7.67	1.77	0.86	3.05	1.61	0.00986	0.147	625	tubulin folding cofactor E [Source:RGD Symbol;Acc:1305533]	Tbce	361255	361255
ENSRNOG00000053122	4.25	1.59	0.68	0.16	3.05	1.61	0.0108	0.156	640	sodium voltage-gated channel alpha subunit 1 [Source:RGD Symbol;Acc:69364]	Scn1a	81574	81574
ENSRNOG00000006228	9.91	3.63	2.39	0.22	3.05	1.61	0.0467	0.479	765	protein disulfide isomerase family A, member 4 [Source:RGD Symbol;Acc:619835]	Pdia4	116598	116598
ENSRNOG00000033101	12.06	4.63	1.23	1.11	3.04	1.6	0.00137	0.0301	537	myosin XVIIIa [Source:RGD Symbol;Acc:1562698]	Myo18a	360570	360570
ENSRNOG00000027728	13.71	5.21	1.4	1.09	3.04	1.61	0.00253	0.0487	568	inhibitor of Bruton tyrosine kinase [Source:RGD Symbol;Acc:1311697]	Ibtk	315858	315858
ENSRNOG00000008924	36.46	14.14	0.29	3.92	3.03	1.6	0.000482	0.0142	494	Rho guanine nucleotide exchange factor 12 [Source:RGD Symbol;Acc:1305111]	Arhgef12	367072	367072
ENSRNOG00000021745	20.54	7.59	3.06	0.55	3.03	1.6	0.00234	0.0464	556	basic helix-loop-helix family, member e22 [Source:RGD Symbol;Acc:1305451]	Bhlhe22	365748	365748
ENSRNOG00000061844	42.54	15.61	11.32	4.2	3.03	1.6	0.032	0.361	727		AABR07005618.1
ENSRNOG00000004339	102.68	39.84	6.26	10.8	3.02	1.59	0.000107	0.00435	454	YY1 transcription factor [Source:RGD Symbol;Acc:3982]	Yy1	24919	24919
ENSRNOG00000000096	9.19	3.37	2.32	0.73	3.02	1.59	0.0214	0.265	694	PDZ domain containing 1 [Source:RGD Symbol;Acc:70924]	Pdzk1	65144	65144
ENSRNOG00000013045	5.59	2.07	1.65	0.39	3.01	1.59	0.0456	0.469	772	SET domain containing 7, histone lysine methyltransferase [Source:RGD Symbol;Acc:1586346]	Setd7	689954	689954
ENSRNOG00000002171	13.22	5.31	0.95	1.91	3	1.58	0.00877	0.134	631	pleckstrin homology-like domain, family B, member 2 [Source:RGD Symbol;Acc:1591402]	Phldb2	685611	685611
ENSRNOG00000011841	26.8	10.3	1.33	1.7	3	1.58	0.00936	0.141	636	microtubule-associated protein 2 [Source:RGD Symbol;Acc:3044]	Map2	25595	25595
ENSRNOG00000024757	9.68	3.53	2.03	0.12	3	1.59	0.0448	0.464	771		AABR07069219.1
ENSRNOG00000057934	37.99	14.56	3.2	2.48	2.99	1.58	0.00115	0.0267	536	thioredoxin-related transmembrane protein 1 [Source:RGD Symbol;Acc:1308455]	Tmx1	362751	362751
ENSRNOG00000028380	19.37	7.49	1.68	1.75	2.99	1.58	0.00505	0.0865	598	coiled-coil domain containing 66 [Source:RGD Symbol;Acc:1560873]	Ccdc66	306238	306238
ENSRNOG00000013121	6.41	2.46	1.24	0.63	2.99	1.58	0.00753	0.118	627	MIER family member 3 [Source:RGD Symbol;Acc:1311241]	Mier3	310086	310086
ENSRNOG00000006604	59.3	22.38	7.22	2.25	2.99	1.58	0.0204	0.255	698	Thy-1 cell surface antigen [Source:RGD Symbol;Acc:3860]	Thy1	24832	24832
ENSRNOG00000021497	35.44	13.66	0.77	2.03	2.98	1.58	0.000611	0.0173	513	AKT serine/threonine kinase 3 [Source:RGD Symbol;Acc:62390]	Akt3	29414	29414
ENSRNOG00000029813	62.43	23.92	12.66	4.42	2.98	1.57	0.0125	0.174	668		AABR07035218.1
ENSRNOG00000004111	22.08	8.56	1.7	1.91	2.98	1.57	0.015	0.201	679	sterol O-acyltransferase 1 [Source:RGD Symbol;Acc:621641]	Soat1	81782	81782
ENSRNOG00000013763	5.15	1.94	0.46	0.06	2.98	1.57	0.0179	0.232	693	ER lipid raft associated 2 [Source:RGD Symbol;Acc:1309010]	Erlin2	290823	290823
ENSRNOG00000014720	11.31	4.48	0.46	1.29	2.98	1.57	0.0185	0.235	696	S1 RNA binding domain 1 [Source:RGD Symbol;Acc:1562788]	Srbd1	301665	301665
ENSRNOG00000034026	6.95	2.54	1.91	0.41	2.98	1.57	0.0346	0.383	756	lysocardiolipin acyltransferase 1 [Source:RGD Symbol;Acc:1565906]	Lclat1	362702	362702
ENSRNOG00000004185	1.93	0.71	0.49	0.12	2.98	1.57	0.0374	0.404	761	MON2 homolog, regulator of endosome-to-Golgi trafficking [Source:RGD Symbol;Acc:1308808]	Mon2	314894	314894
ENSRNOG00000025496	36.32	14.12	1.95	2.81	2.97	1.57	0.000471	0.014	509	ubiquitin specific peptidase 7 [Source:RGD Symbol;Acc:1306915]	Usp7	360471	360471
ENSRNOG00000014322	22.9	8.82	1.27	1.54	2.97	1.57	0.00391	0.0694	597	kazrin, periplakin interacting protein [Source:RGD Symbol;Acc:1359147]	Kazn	313672	313672
ENSRNOG00000010680	2.89	1.1	0.03	0.1	2.97	1.57	0.0277	0.321	738	mediator complex subunit 12-like [Source:RGD Symbol;Acc:1592212]	Med12l	690752	690752
ENSRNOG00000001813	53.41	20.62	2.98	2.6	2.96	1.57	0.000662	0.0182	521	dynamin 1-like [Source:RGD Symbol;Acc:620416]	Dnm1l	114114	114114
ENSRNOG00000020435	9.67	3.69	0.56	0.61	2.96	1.57	0.0224	0.273	720	telomeric repeat binding factor 2 [Source:RGD Symbol;Acc:1310881]	Terf2	361403	361403
ENSRNOG00000017822	47	18.78	0.11	5.6	2.95	1.56	0.000228	0.00789	492	O-GlcNAcase [Source:RGD Symbol;Acc:621077]	Oga	154968	154968
ENSRNOG00000003882	9.96	3.84	0.85	0.41	2.95	1.56	0.000892	0.0225	535	centrosomal protein 350 [Source:RGD Symbol;Acc:621162]	Cep350	246304	246304
ENSRNOG00000029212	12.34	4.83	0.51	0.81	2.95	1.56	0.00734	0.116	639	versican [Source:RGD Symbol;Acc:619940]	Vcan	114122	114122
ENSRNOG00000007916	7.15	2.78	0.59	0.29	2.95	1.56	0.0361	0.394	766	protein tyrosine kinase 2 [Source:RGD Symbol;Acc:3443]	Ptk2	25614	25614
ENSRNOG00000010299	31.64	12.41	1.98	1.94	2.94	1.56	0.00345	0.0625	600	epidermal growth factor receptor pathway substrate 15 [Source:RGD Symbol;Acc:1305550]	Eps15	313474	313474
ENSRNOG00000020869	10.37	4.09	2.07	0.65	2.94	1.55	0.0278	0.322	742	mitochondrial ribosomal protein L9 [Source:RGD Symbol;Acc:1359171]	mrpl9	310653	310653
ENSRNOG00000014744	4.19	1.59	1.23	0.21	2.94	1.56	0.0386	0.413	784	phosphofurin acidic cluster sorting protein 2 [Source:RGD Symbol;Acc:1597262]	Pacs2	691631	691631
ENSRNOG00000001844	15.11	5.95	1.84	1.43	2.93	1.55	0.00374	0.067	610	kelch-like family, member 42 [Source:RGD Symbol;Acc:1560924]	Klhl42	500367	500367
ENSRNOG00000007224	9.88	3.84	0.93	1	2.93	1.55	0.0349	0.385	767	base methyltransferase of 25S rRNA 2 homolog [Source:RGD Symbol;Acc:1588441]	Bmt2	500034	500034
ENSRNOG00000006587	32.98	12.9	2.39	1.58	2.91	1.54	0.00234	0.0464	586	SET domain containing 3, actin histidine methyltransferase [Source:RGD Symbol;Acc:1309550]	Setd3	299295	299295
ENSRNOG00000039902	263.86	103.89	13.83	11.22	2.91	1.54	0.00315	0.0578	606	LBH regulator of WNT signaling pathway [Source:RGD Symbol;Acc:1584525]	Lbh	683626	683626
ENSRNOG00000006980	19.86	7.83	1.54	0.4	2.9	1.53	0.000903	0.0226	544	valosin containing protein interacting protein 1 [Source:RGD Symbol;Acc:708520]	Vcpip1	286761	286761
ENSRNOG00000057806	17.3	7.06	0.88	2.17	2.9	1.54	0.00283	0.053	602	transient receptor potential cation channel, subfamily M, member 7 [Source:RGD Symbol;Acc:620053]	Trpm7	679906	679906
ENSRNOG00000032293	5.5	2.22	0.32	0.6	2.89	1.53	0.0101	0.15	671	DNA polymerase gamma, catalytic subunit [Source:RGD Symbol;Acc:620057]	Polg	85472	85472
ENSRNOG00000004377	10.33	4.3	0.32	1.52	2.89	1.53	0.0174	0.227	712	lipin 1 [Source:RGD Symbol;Acc:1307646]	Lpin1	313977	313977
ENSRNOG00000001662	52.47	21.08	2.98	4.41	2.88	1.53	0.000643	0.018	532	dual specificity tyrosine phosphorylation regulated kinase 1A [Source:RGD Symbol;Acc:2528]	Dyrk1a	25255	25255
ENSRNOG00000010109	21.38	8.58	0.56	1.24	2.86	1.52	0.0056	0.0937	645	nucleolar protein 9 [Source:RGD Symbol;Acc:1566167]	Nol9	313744	313744
ENSRNOG00000054118	62.94	25.37	6.7	3.89	2.86	1.52	0.00691	0.111	657	tubulin polyglutamylase complex subunit 2 [Source:RGD Symbol;Acc:1310571]	Tpgs2	361301	361301
ENSRNOG00000017047	33.7	13.14	5.46	1.39	2.86	1.52	0.0237	0.285	750	INTS3 and NABP interacting protein [Source:RGD Symbol;Acc:1307983]	Inip	298032	298032
ENSRNOG00000008169	10.56	4.25	1.4	0.69	2.85	1.51	0.0324	0.364	785	solute carrier family 24 member 2 [Source:RGD Symbol;Acc:628650]	Slc24a2	84550	84550
ENSRNOG00000018901	193.91	79.97	12.17	21.79	2.84	1.5	0.00236	0.0464	612	RAB14, member RAS oncogene family [Source:RGD Symbol;Acc:620881]	Rab14	94197	94197
ENSRNOG00000010756	61.31	24.76	1.82	3.32	2.84	1.5	0.00303	0.0564	623	tumor protein p53 [Source:RGD Symbol;Acc:3889]	Tp53	24842	24842
ENSRNOG00000014320	54.1	21.78	4.35	2.03	2.84	1.5	0.00769	0.119	670	inhibin subunit beta A [Source:RGD Symbol;Acc:62074]	Inhba	29200	29200
ENSRNOG00000007323	9.18	3.88	1.13	1.49	2.84	1.51	0.0366	0.396	796	RIC8 guanine nucleotide exchange factor B [Source:RGD Symbol;Acc:631419]	Ric8b	314681	314681
ENSRNOG00000042118	4.05	1.63	0.7	0.4	2.84	1.51	0.0449	0.464	815	ciliogenesis and planar polarity effector 1 [Source:RGD Symbol;Acc:1310081]	Cplane1	310137	310137
ENSRNOG00000034254	1595.5	660.87	95.4	194.62	2.83	1.5	0.00327	0.0597	629	actin, beta [Source:RGD Symbol;Acc:628837]	Actb	81822	81822
ENSRNOG00000013397	15.47	6.24	1.94	1.18	2.83	1.5	0.0171	0.224	729	forkhead box O1 [Source:RGD Symbol;Acc:620283]	Foxo1	84482	84482
ENSRNOG00000053859	17.47	7.28	0.75	1.96	2.82	1.5	0.00854	0.131	675	RAN binding protein 6 [Source:RGD Symbol;Acc:1305165]	Ranbp6	309326	309326
ENSRNOG00000061876	3.31	1.34	0.63	0.25	2.81	1.49	0.0206	0.257	753	taste 1 receptor member 2 [Source:RGD Symbol;Acc:61894]	Tas1r2	100000000	100000000
ENSRNOG00000015603	25.43	10.4	4.57	2.57	2.81	1.49	0.0355	0.39	801	protein kinase C, epsilon [Source:RGD Symbol;Acc:61925]	Prkce	29340	29340
ENSRNOG00000017593	3.72	1.5	0.52	0.28	2.81	1.49	0.0444	0.461	821	5-methyltetrahydrofolate-homocysteine methyltransferase [Source:RGD Symbol;Acc:621283]	Mtr	81522	81522
ENSRNOG00000015389	11.69	4.83	0.54	1	2.8	1.49	0.00964	0.144	692	stromal antigen 1 [Source:RGD Symbol;Acc:1310744]	Stag1	315958	315958
ENSRNOG00000047300	11.02	4.49	0.6	0.5	2.8	1.49	0.0259	0.305	777	bradykinin receptor B2 [Source:RGD Symbol;Acc:2201]	Bdkrb2	25245	25245
ENSRNOG00000016534	8.45	3.68	0.39	1.49	2.8	1.48	0.0406	0.429	819	family with sequence similarity 171, member A1 [Source:RGD Symbol;Acc:1594172]	Fam171a1
ENSRNOG00000006030	26.49	11.13	0.42	2.9	2.79	1.48	0.00754	0.118	685	protein tyrosine phosphatase, receptor type Z1 [Source:RGD Symbol;Acc:3455]	Ptprz1	25613	25613
ENSRNOG00000024482	6.29	2.57	0.52	0.21	2.79	1.48	0.00927	0.14	691	trinucleotide repeat containing 18 [Source:RGD Symbol;Acc:1307540]	Tnrc18	304302	304302
ENSRNOG00000002433	37.8	15.86	1.12	4.03	2.79	1.48	0.0113	0.162	708	G3BP stress granule assembly factor 2 [Source:RGD Symbol;Acc:1309571]	G3bp2	305240	305240
ENSRNOG00000011775	18.65	7.49	1.77	0.53	2.79	1.48	0.0145	0.196	728	microfibril associated protein 3 like [Source:RGD Symbol;Acc:1311274]	Mfap3l	306424	306424
ENSRNOG00000021057	9.03	3.72	1.09	0.4	2.79	1.48	0.0359	0.393	805	oxysterol binding protein [Source:RGD Symbol;Acc:1308069]	Osbp	365410	365410
ENSRNOG00000000105	45.84	18.95	3.97	3.18	2.78	1.47	0.00489	0.0844	661	complexin 2 [Source:RGD Symbol;Acc:70945]	Cplx2	116657	116657
ENSRNOG00000034233	79.85	33.98	3.24	10.5	2.78	1.48	0.0115	0.164	715	forty-two-three domain containing 1 [Source:RGD Symbol;Acc:1306899]	Fyttd1	360726	360726
ENSRNOG00000008598	7.02	2.95	0.64	0.63	2.78	1.47	0.0115	0.164	716	BTB domain containing 7 [Source:RGD Symbol;Acc:1306262]	Btbd7	362772	362772
ENSRNOG00000009514	17.86	7.3	2.7	0.38	2.78	1.47	0.0315	0.357	799	membrane metallo-endopeptidase [Source:RGD Symbol;Acc:3098]	Mme	24590	24590
ENSRNOG00000004756	50.59	20.82	6.17	3.81	2.78	1.48	0.0406	0.429	820	synaptotagmin 2 [Source:RGD Symbol;Acc:3804]	Syt2	24805	24805
ENSRNOG00000059202	46.97	19.5	1.49	2.56	2.76	1.47	0.00112	0.0264	591	MIA SH3 domain ER export factor 3 [Source:NCBI gene;Acc:683007]	AABR07021988.1	683007	683007
ENSRNOG00000003743	75.84	31.55	5.3	3.47	2.75	1.46	0.000707	0.0192	573	aspartyl-tRNA synthetase [Source:RGD Symbol;Acc:621167]	Dars	116483	116483
ENSRNOG00000002764	46.29	19.43	2.49	2.95	2.75	1.46	0.00601	0.0992	676	methyltransferase like 16 [Source:RGD Symbol;Acc:1593242]	Mettl16	360568	360568
ENSRNOG00000015813	46.55	19.53	2.74	3.12	2.74	1.45	0.000938	0.0234	589	ubiquitin protein ligase E3 component n-recognin 2 [Source:RGD Symbol;Acc:1593237]	Ubr2	363188	363188
ENSRNOG00000058663	25.67	10.66	1.11	1.03	2.74	1.46	0.00758	0.118	695	SUZ12 polycomb repressive complex 2 subunit [Source:RGD Symbol;Acc:1593621]	Suz12
ENSRNOG00000011254	22.89	9.61	1.71	1.35	2.74	1.46	0.0227	0.275	787	family with sequence similarity 76, member A [Source:RGD Symbol;Acc:1305162]	Fam76a	362618	362618
ENSRNOG00000052745	13.22	5.61	3.46	1.74	2.73	1.45	0.0217	0.269	780	MET proto-oncogene, receptor tyrosine kinase [Source:RGD Symbol;Acc:3082]	Met	24553	24553
ENSRNOG00000002248	2.66	1.14	0.19	0.24	2.73	1.45	0.023	0.278	791	FRY like transcription coactivator [Source:RGD Symbol;Acc:1311309]	Fryl	364144	364144
ENSRNOG00000017163	59.43	24.86	2.93	2.69	2.73	1.45	0.0423	0.443	849	phosphofructokinase, platelet [Source:RGD Symbol;Acc:61893]	Pfkp	60416	60416
ENSRNOG00000061262	27.23	11.44	0.82	0.99	2.72	1.44	0.00175	0.0369	634	HECT, UBA and WWE domain containing E3 ubiquitin protein ligase 1 [Source:RGD Symbol;Acc:1561763]	Huwe1
ENSRNOG00000002541	11.04	4.63	1.68	0.81	2.72	1.44	0.0136	0.186	746	PDS5 cohesin associated factor A [Source:RGD Symbol;Acc:1307094]	Pds5a	305343	305343
ENSRNOG00000033299	70629.1	29655.9	3643.93	2965.91	2.72	1.44	0.0481	0.49	862	mitochondrially encoded ATP synthase 8 [Source:RGD Symbol;Acc:621240]	Mt-atp8	26196	26196
ENSRNOG00000053706	13.02	5.68	0.95	1.62	2.71	1.44	0.0459	0.472	865	LON peptidase N-terminal domain and ring finger 1 [Source:RGD Symbol;Acc:1562583]	Lonrf1	306505	306505
ENSRNOG00000010989	145.76	61.73	6.59	5.83	2.7	1.43	0.000303	0.00983	570	importin 5 [Source:RGD Symbol;Acc:1308715]	Ipo5	306182	306182
ENSRNOG00000031135	29.99	12.81	1.4	2.15	2.7	1.44	0.00406	0.0714	678	SWI/SNF related, matrix associated, actin dependent regulator of chromatin, subfamily c, member 2 [Source:RGD Symbol;Acc:1597704]	Smarcc2	685179	685179
ENSRNOG00000005908	13.95	5.98	1.78	1.32	2.7	1.43	0.00591	0.098	699	cyclin D binding myb-like transcription factor 1 [Source:RGD Symbol;Acc:70966]	Dmtf1	114485	114485
ENSRNOG00000027921	8.86	3.89	0.39	1.2	2.7	1.43	0.0218	0.269	795	rearranged L-myc fusion [Source:RGD Symbol;Acc:1305297]	Rlf	313566	313566
ENSRNOG00000013281	8.63	3.63	0.94	0.35	2.7	1.44	0.0225	0.274	798	mindbomb E3 ubiquitin protein ligase 1 [Source:RGD Symbol;Acc:1307195]	Mib1	307594	307594
ENSRNOG00000032215	28.58	12.7	2.48	4.58	2.7	1.43	0.0359	0.393	843	chromodomain Y-like [Source:RGD Symbol;Acc:1549745]	Cdyl	361237	361237
ENSRNOG00000003679	27.53	11.88	1.68	2.58	2.69	1.43	0.00311	0.0575	674	mediator complex subunit 13 [Source:RGD Symbol;Acc:1304829]	Med13	303403	303403
ENSRNOG00000011987	45.94	20.03	6.04	5.82	2.69	1.43	0.0131	0.181	758	CD2-associated protein [Source:RGD Symbol;Acc:727803]	Cd2ap	316258	316258
ENSRNOG00000057754	29.03	12.53	3.51	2.5	2.69	1.43	0.0151	0.202	769	transcription factor 12 [Source:RGD Symbol;Acc:3829]	Tcf12	25720	25720
ENSRNOG00000030225	19.83	8.33	1.56	0.54	2.69	1.43	0.0151	0.202	770	caseinolytic mitochondrial matrix peptidase chaperone subunit [Source:RGD Symbol;Acc:1304883]	Clpx	300786	300786
ENSRNOG00000012651	14.98	6.35	2.57	1.39	2.69	1.43	0.0223	0.273	800	CWC22 spliceosome associated protein homolog [Source:RGD Symbol;Acc:1565385]	Cwc22	362153	362153
ENSRNOG00000002407	7.62	3.34	0.46	0.96	2.69	1.43	0.0299	0.341	829	pyridoxal-dependent decarboxylase domain containing 1 [Source:RGD Symbol;Acc:1562597]	Pdxdc1	104000000	104000000
ENSRNOG00000016303	3.33	1.4	0.75	0.14	2.69	1.43	0.042	0.442	869	zinc finger protein 236 [Source:RGD Symbol;Acc:1309670]	Zfp236	291409	291409
ENSRNOG00000002001	12.65	5.46	0.89	1.1	2.68	1.42	0.0154	0.206	776	intersectin 1 [Source:RGD Symbol;Acc:2935]	Itsn1	29491	29491
ENSRNOG00000004269	9.1	3.89	1.22	0.27	2.68	1.42	0.0395	0.421	870	myelin transcription factor 1-like [Source:RGD Symbol;Acc:620550]	Myt1l	116668	116668
ENSRNOG00000020423	60.48	26.54	3.15	7.45	2.67	1.42	0.00248	0.0477	681	APC regulator of WNT signaling pathway [Source:RGD Symbol;Acc:2123]	Apc	24205	24205
ENSRNOG00000010902	27	11.38	3.78	1.1	2.67	1.42	0.0048	0.083	702	elongin A [Source:RGD Symbol;Acc:3827]	Eloa	25562	25562
ENSRNOG00000025691	19.39	8.44	2.68	1.66	2.67	1.42	0.0359	0.393	859	phospholipase A2 group VII [Source:RGD Symbol;Acc:1310734]	Pla2g7	301265	301265
ENSRNOG00000037437	4.14	1.73	0.84	0.23	2.66	1.41	0.0485	0.493	892	golgin A3 [Source:RGD Symbol;Acc:1305262]	Golga3	312077	312077
ENSRNOG00000055093	14.19	6.09	1.52	0.86	2.65	1.41	0.0245	0.291	828	Fgfr1 oncogene partner [Source:RGD Symbol;Acc:1583370]	Fgfr1op	683722	683722
ENSRNOG00000015658	9.77	4.18	1.02	0.62	2.65	1.4	0.0247	0.293	837	sorbin and SH3 domain containing 1 [Source:RGD Symbol;Acc:1586598]	Sorbs1	686098	686098
ENSRNOG00000011884	22.74	9.99	1.21	2.39	2.65	1.4	0.0276	0.321	844	golgin A2 [Source:RGD Symbol;Acc:620282]	Golga2	64528	64528
ENSRNOG00000016381	20.14	8.82	1.82	2.18	2.65	1.4	0.0322	0.363	855	uronyl-2-sulfotransferase [Source:RGD Symbol;Acc:1304743]	Ust	361450	361450
ENSRNOG00000006733	52.83	23.4	2.46	6.12	2.64	1.4	0.00711	0.113	739	SLIT-ROBO Rho GTPase activating protein 2 [Source:RGD Symbol;Acc:1566016]	Srgap2	360840	360840
ENSRNOG00000012603	51.63	22.36	8.72	4.25	2.64	1.4	0.0201	0.253	818	SEC14 and spectrin domain containing 1 [Source:RGD Symbol;Acc:1562244]	Sestd1	295678	295678
ENSRNOG00000010452	68.65	29.62	4.81	1.82	2.63	1.4	0.0116	0.164	781	cytochrome c, somatic [Source:RGD Symbol;Acc:2451]	Cycs	100000000	100000000
ENSRNOG00000050016	36.73	16.02	6.06	2.73	2.63	1.39	0.0182	0.234	813	general transcription factor III A [Source:RGD Symbol;Acc:619746]	Gtf3a	246299	246299
ENSRNOG00000038140	13.3	5.74	2.52	0.64	2.62	1.39	0.00603	0.0993	736	nuclear receptor binding SET domain protein 2 [Source:RGD Symbol;Acc:1307955]	Nsd2	680537	680537
ENSRNOG00000000989	60.42	26.23	2.62	1.46	2.62	1.39	0.0208	0.258	825	BUD31 homolog [Source:RGD Symbol;Acc:621103]	Bud31	89819	89819
ENSRNOG00000006559	9.27	4.27	2.21	1.69	2.62	1.39	0.0408	0.43	895	A-kinase anchoring protein 8 [Source:RGD Symbol;Acc:620832]	Akap8	116633	116633
ENSRNOG00000018220	15.82	6.92	1.3	0.86	2.61	1.38	0.0397	0.422	890	phosphodiesterase 4D interacting protein [Source:RGD Symbol;Acc:708410]	Pde4dip	64183	64183
ENSRNOG00000013443	60.88	26.89	4.03	4.03	2.6	1.38	0.0123	0.173	794	transmembrane 9 superfamily member 3 [Source:RGD Symbol;Acc:1564625]	Tm9sf3	309475	309475
ENSRNOG00000003258	24.31	10.69	1.06	1.06	2.6	1.38	0.0149	0.2	804	cell division cycle 73 [Source:RGD Symbol;Acc:1311766]	Cdc73	304832	304832
ENSRNOG00000013798	39.12	17.54	2.69	3.01	2.57	1.36	0.0125	0.174	802	formin binding protein 1-like [Source:RGD Symbol;Acc:1305386]	Fnbp1l	310839	310839
ENSRNOG00000002247	17.25	7.72	1.82	1.33	2.56	1.36	0.0233	0.281	857	nucleoporin 54 [Source:RGD Symbol;Acc:619926]	Nup54	53372	53372
ENSRNOG00000058866	85.73	38.49	1.65	6.31	2.56	1.36	0.0272	0.318	873	myosin VA [Source:RGD Symbol;Acc:3143]	Myo5a	25017	25017
ENSRNOG00000020723	32.51	14.71	3.37	2.36	2.56	1.35	0.0465	0.477	920	phosphatase and tensin homolog [Source:RGD Symbol;Acc:61995]	Pten	50557	50557
ENSRNOG00000012002	41.47	18.92	2.71	4.25	2.55	1.35	0.00904	0.137	790	IQ motif containing GTPase activating protein 1 [Source:RGD Symbol;Acc:1311884]	Iqgap1	361598	361598
ENSRNOG00000050410	933.58	425.74	64.58	105.38	2.55	1.35	0.0126	0.175	812	small nuclear ribonucleoprotein D3 polypeptide [Source:RGD Symbol;Acc:1597573]	Snrpd3	687711	687711
ENSRNOG00000000095	34.06	15.27	2.79	1.1	2.55	1.35	0.0192	0.243	851	G protein-coupled receptor 89B [Source:RGD Symbol;Acc:1304837]	Gpr89b	362003	362003
ENSRNOG00000004901	21.08	9.61	2.88	1.45	2.53	1.34	0.048	0.49	937	solute carrier family 4 member 1 adaptor protein [Source:RGD Symbol;Acc:1307080]	Slc4a1ap	298805	298805
ENSRNOG00000017644	13.67	6.28	0.67	1.3	2.52	1.33	0.0158	0.21	846	USP6 N-terminal like [Source:RGD Symbol;Acc:1311786]	Usp6nl	291309	291309
ENSRNOG00000027089	16.41	7.47	2.27	1.07	2.52	1.33	0.0444	0.461	933	elongation factor for RNA polymerase II 2 [Source:RGD Symbol;Acc:1309296]	Ell2	309918	309918
ENSRNOG00000024272	15.71	7.23	0.16	0.44	2.48	1.31	0.0185	0.235	874	INO80 complex subunit D [Source:RGD Symbol;Acc:1304808]	Ino80d	316440	316440
ENSRNOG00000013780	9.25	4.34	0.96	1.17	2.48	1.31	0.0225	0.274	886	neurofibromin 1 [Source:RGD Symbol;Acc:3168]	Nf1	24592	24592
ENSRNOG00000019165	54.2	25.44	2.48	4.63	2.46	1.3	0.0239	0.286	901	mitochondrial ribosomal protein L51 [Source:RGD Symbol;Acc:1306686]	Mrpl51	297601	297601
ENSRNOG00000005064	80.9	37.55	7.17	3.86	2.46	1.3	0.0271	0.316	907	ubiquitin-conjugating enzyme E2 B [Source:RGD Symbol;Acc:9295755]	LOC103694902	81816	81816
ENSRNOG00000051480	54.89	25.83	3.61	3.6	2.44	1.29	0.0242	0.289	908	FMR1 autosomal homolog 1 [Source:RGD Symbol;Acc:1311733]	Fxr1	361927	361927
ENSRNOG00000000648	64.18	30.53	0.82	6.12	2.43	1.28	0.00627	0.103	814	jumonji domain containing 1C [Source:RGD Symbol;Acc:708458]	Jmjd1c	171120	171120
ENSRNOG00000005434	242.15	115.12	11.31	21.66	2.42	1.28	0.0135	0.186	875	spectrin, beta, non-erythrocytic 1 [Source:RGD Symbol;Acc:727922]	Sptbn1	305614	305614
ENSRNOG00000018691	63.72	30.1	3.11	2.97	2.42	1.28	0.0182	0.233	893	aurora kinase A interacting protein 1 [Source:RGD Symbol;Acc:1303211]	Aurkaip1	298687	298687
ENSRNOG00000017441	135.07	63.76	4.33	4.69	2.42	1.27	0.0219	0.27	913	tropomyosin 3 [Source:RGD Symbol;Acc:621546]	Tpm3	117557	117557
ENSRNOG00000018012	23.36	11.11	0.67	1.93	2.42	1.28	0.0337	0.375	947	TUB like protein 4 [Source:RGD Symbol;Acc:1564487]	Tulp4	499016	499016
ENSRNOG00000012934	32.41	15.73	3.26	3.93	2.41	1.27	0.0352	0.389	959	Rho guanine nucleotide exchange factor 7 [Source:RGD Symbol;Acc:620624]	Arhgef7	114559	114559
ENSRNOG00000042980	28.2	13.52	1.25	1.96	2.39	1.26	0.0222	0.273	928	ADAM metallopeptidase domain 19 [Source:RGD Symbol;Acc:1585017]	Adam19	303068	303068
ENSRNOG00000000645	34.12	16.33	3.23	2.42	2.39	1.25	0.0482	0.491	1004	receptor accessory protein 3 [Source:RGD Symbol;Acc:1560401]	Reep3	294375	294375
ENSRNOG00000053932	41.48	20.37	2.14	5.29	2.38	1.25	0.0407	0.43	996	DEAD-box helicase 6 [Source:RGD Symbol;Acc:1564560]	Ddx6	500988	500988
ENSRNOG00000013620	22.28	10.79	1.74	1.42	2.37	1.24	0.0344	0.382	984	cyclin-dependent kinase 13 [Source:RGD Symbol;Acc:1311226]	Cdk13	306998	306998
ENSRNOG00000014791	71.29	34.69	3.51	6.72	2.37	1.25	0.0445	0.461	1005	paternally expressed 3 [Source:RGD Symbol;Acc:2323590]	Peg3	104000000	104000000
ENSRNOG00000021042	92.88	44.89	1.21	3.41	2.36	1.24	0.0139	0.19	915	proteasome 26S subunit, non-ATPase 4 [Source:RGD Symbol;Acc:621109]	Psmd4	83499	83499
ENSRNOG00000028703	56.66	27.37	2.77	1.03	2.36	1.24	0.0401	0.426	1009	solute carrier family 39 member 6 [Source:RGD Symbol;Acc:1304664]	Slc39a6	291733	291733
ENSRNOG00000011559	74.75	198.49	1.71	5.07	-2.33	-1.22	0.0302	0.344	995	calponin 3 [Source:RGD Symbol;Acc:71044]	Cnn3	54321	54321
ENSRNOG00000013254	39.49	106.28	6.55	2.37	-2.36	-1.24	0.0366	0.396	997	dynactin subunit 6 [Source:RGD Symbol;Acc:1307549]	Dctn6	290798	290798
ENSRNOG00000031766	7348.43	19803	274.25	1963.69	-2.36	-1.24	0.0442	0.46	1014	mitochondrially encoded cytochrome b [Source:RGD Symbol;Acc:620081]	Mt-cyb	26192	26192
ENSRNOG00000013186	30.39	82.55	1.11	3.09	-2.38	-1.25	0.0267	0.313	950	G3BP stress granule assembly factor 1 [Source:RGD Symbol;Acc:621140]	G3bp1	171092	171092
ENSRNOG00000000304	24.36	67.83	3.02	4.44	-2.45	-1.29	0.0394	0.42	949	CD164 molecule [Source:RGD Symbol;Acc:70942]	Cd164	83689	83689
ENSRNOG00000014415	79.23	222.64	2.02	21.77	-2.46	-1.3	0.0207	0.258	885	heat shock factor binding protein 1 [Source:RGD Symbol;Acc:628632]	Hsbp1	286899	286899
ENSRNOG00000012329	43.62	123.36	3.63	7.49	-2.47	-1.31	0.0333	0.372	919	store-operated calcium entry-associated regulatory factor [Source:RGD Symbol;Acc:1303011]	Saraf	290796	290796
ENSRNOG00000006966	14.14	40.32	2.25	4.52	-2.49	-1.31	0.029	0.333	904	nuclear factor I/A [Source:RGD Symbol;Acc:3170]	Nfia	25492	25492
ENSRNOG00000057347	22.06	60.64	6.31	4.66	-2.49	-1.32	0.0496	0.502	954	CCAAT/enhancer binding protein beta [Source:RGD Symbol;Acc:2327]	Cebpb	24253	24253
ENSRNOG00000009778	54.75	156.2	4.39	10.41	-2.5	-1.32	0.0436	0.455	941	transmembrane protein 59 [Source:RGD Symbol;Acc:1310313]	Tmem59	100000000	100000000
ENSRNOG00000052429	14.61	42.34	2.01	1.66	-2.53	-1.34	0.0441	0.46	922	STARD3 N-terminal like [Source:RGD Symbol;Acc:1308633]	Stard3nl	291182	291182
ENSRNOG00000001852	31.53	91.2	2.9	9.94	-2.53	-1.34	0.0422	0.443	923	ERGIC and golgi 2 [Source:RGD Symbol;Acc:1310606]	Ergic2	297728	297728
ENSRNOG00000006130	14.81	42.31	2.58	3.12	-2.54	-1.34	0.0355	0.39	903	RAB5B, member RAS oncogene family [Source:RGD Symbol;Acc:1306489]	Rab5b	288779	288779
ENSRNOG00000009449	15.06	43.58	0.21	2.18	-2.54	-1.34	0.0373	0.404	909	tripartite motif-containing 35 [Source:RGD Symbol;Acc:1564642]	Trim35	498538	498538
ENSRNOG00000008212	18.71	53.76	2.65	3.95	-2.56	-1.36	0.0247	0.293	868	WD repeat domain 5 [Source:RGD Symbol;Acc:1305159]	Wdr5	362093	362093
ENSRNOG00000011463	69.71	206.14	6.76	26.91	-2.57	-1.36	0.0181	0.233	826	proteasome 20S subunit beta 2 [Source:RGD Symbol;Acc:61874]	Psmb2	29675	29675
ENSRNOG00000018746	4.73	13.98	0.29	0.63	-2.57	-1.36	0.0389	0.416	899	solute carrier family 30 member 5 [Source:RGD Symbol;Acc:1306931]	Slc30a5	294698	294698
ENSRNOG00000012019	13.45	38.42	3.5	2.1	-2.58	-1.37	0.0405	0.428	900	beta-1,3-N-acetylgalactosaminyltransferase 1 (globoside blood group) [Source:RGD Symbol;Acc:1304797]	B3galnt1	310508	310508
ENSRNOG00000026716	118.47	352.02	3.38	29.89	-2.6	-1.38	0.0207	0.258	839	ribosomal protein L9-like [Source:RGD Symbol;Acc:2322107]	LOC100360449	100000000	100000000
ENSRNOG00000042195	55.87	166.37	3.03	18.85	-2.61	-1.39	0.0106	0.154	782	poly(A) binding protein, nuclear 1 [Source:RGD Symbol;Acc:619928]	Pabpn1	116697	116697
ENSRNOG00000006697	22.99	68.59	1.11	4.32	-2.62	-1.39	0.00871	0.133	760	phosphatidylinositol-4,5-bisphosphate 4-phosphatase 2 [Source:RGD Symbol;Acc:1306225]	Pip4p2	362490	362490
ENSRNOG00000014264	16.08	49	3.14	6.56	-2.63	-1.39	0.028	0.324	853		AABR07027306.1
ENSRNOG00000005102	17.89	54.16	3.17	5.74	-2.63	-1.39	0.0317	0.359	864	WASH complex subunit 3 [Source:RGD Symbol;Acc:1563761]	Washc3	299707	299707
ENSRNOG00000006302	13.12	39.46	2.76	4.54	-2.64	-1.4	0.0424	0.443	884	glutamate-cysteine ligase, catalytic subunit [Source:RGD Symbol;Acc:619868]	Gclc	25283	25283
ENSRNOG00000007284	21.09	62.72	4.13	6.43	-2.65	-1.4	0.0253	0.299	834	solute carrier family 2 member 1 [Source:RGD Symbol;Acc:3704]	Slc2a1	24778	24778
ENSRNOG00000059659	11.44	34.84	0.82	2.82	-2.67	-1.42	0.0102	0.15	749	zinc finger AN1-type containing 3 [Source:RGD Symbol;Acc:1307113]	Zfand3	361816	361816
ENSRNOG00000004284	39.5	119.69	6.48	11.6	-2.67	-1.42	0.0303	0.344	845	BTG anti-proliferation factor 1 [Source:RGD Symbol;Acc:2224]	Btg1	29618	29618
ENSRNOG00000024886	7.95	24.41	0.91	1.58	-2.67	-1.42	0.0363	0.395	858	exostosin glycosyltransferase 1 [Source:RGD Symbol;Acc:1587375]	Ext1	299907	299907
ENSRNOG00000001158	4.25	12.93	0.41	1.22	-2.67	-1.42	0.0425	0.444	876	ATP binding cassette subfamily G member 1 [Source:RGD Symbol;Acc:620294]	Abcg1	85264	85264
ENSRNOG00000014341	7.58	22.09	2.23	1.18	-2.67	-1.42	0.0497	0.502	891	BTB domain containing 10 [Source:RGD Symbol;Acc:1306301]	Btbd10	308890	308890
ENSRNOG00000020451	77.55	236.4	11.27	42.35	-2.68	-1.42	0.00776	0.12	730	Cd81 molecule [Source:RGD Symbol;Acc:2315]	Cd81	25621	25621
ENSRNOG00000049127	25.73	78.75	1.73	3.72	-2.68	-1.42	0.0106	0.154	744	small ArfGAP 1 [Source:RGD Symbol;Acc:1585595]	Smap1	684800	684800
ENSRNOG00000058739	6.6	20.27	0.37	0.53	-2.68	-1.42	0.0456	0.469	879	stannin [Source:RGD Symbol;Acc:3730]	Snn	29140	29140
ENSRNOG00000020076	9.78	29.12	4.15	0.95	-2.7	-1.43	0.018	0.233	778	BLOC-1 related complex subunit 7 [Source:RGD Symbol;Acc:1311783]	Borcs7	294012	294012
ENSRNOG00000019356	8.43	25.63	1.66	3.88	-2.71	-1.44	0.0197	0.248	788	leucine rich repeat and fibronectin type III domain containing 4 [Source:RGD Symbol;Acc:1585286]	Lrfn4	688721	688721
ENSRNOG00000004234	12.93	40.15	0.65	0.27	-2.72	-1.44	0.0144	0.196	755	alpha-1,6-mannosyl-glycoprotein 2-beta-N-acetylglucosaminyltransferase [Source:RGD Symbol;Acc:620098]	Mgat2	94273	94273
ENSRNOG00000001657	20.19	63.43	2.81	10.91	-2.72	-1.44	0.0176	0.229	763	claudin domain containing 1 [Source:RGD Symbol;Acc:1359273]	Cldnd1	288182	288182
ENSRNOG00000002627	3.31	10.34	0.83	1.39	-2.72	-1.44	0.0354	0.39	827	potassium channel tetramerization domain containing 3 [Source:RGD Symbol;Acc:1310658]	Kctd3	305055	305055
ENSRNOG00000012314	12.41	38.97	1.5	5.37	-2.73	-1.45	0.0395	0.421	840	SRA stem-loop interacting RNA binding protein [Source:RGD Symbol;Acc:1585290]	Slirp	688717	688717
ENSRNOG00000055583	3.61	11.31	0.51	0.75	-2.74	-1.45	0.032	0.361	809	tweety family member 3 [Source:RGD Symbol;Acc:1309549]	Ttyh3	304315	304315
ENSRNOG00000019768	9.45	29.71	0.67	1.65	-2.74	-1.46	0.0377	0.406	822	nuclear receptor coactivator 4 [Source:RGD Symbol;Acc:1563014]	Ncoa4	619385	619385
ENSRNOG00000023373	3.81	11.57	1.33	0.78	-2.75	-1.46	0.016	0.213	741	SEC24 homolog B, COPII coat complex component [Source:RGD Symbol;Acc:1309358]	Sec24b	295461	295461
ENSRNOG00000016885	8.37	26.29	0.93	3.44	-2.75	-1.46	0.0399	0.424	830	Kruppel-like factor 6 [Source:RGD Symbol;Acc:62389]	Klf6	58954	58954
ENSRNOG00000001068	37.43	116.15	5.02	5.03	-2.76	-1.47	0.0178	0.231	747	Rac family small GTPase 1 [Source:RGD Symbol;Acc:619755]	Rac1	363875	363875
ENSRNOG00000006877	3.21	10.44	0.23	1.92	-2.8	-1.49	0.0483	0.491	838	ephrin B1 [Source:RGD Symbol;Acc:2540]	Efnb1	25186	25186
ENSRNOG00000016923	15.43	49.62	1.31	6.47	-2.81	-1.49	0.0218	0.269	757	CLPTM1-like [Source:RGD Symbol;Acc:1307896]	Clptm1l	316916	316916
ENSRNOG00000004411	39.48	124.05	7.77	10.23	-2.83	-1.5	0.0266	0.312	768	tetraspanin 8 [Source:RGD Symbol;Acc:621783]	Tspan8	171048	171048
ENSRNOG00000005988	183.43	590.54	19.74	70.14	-2.83	-1.5	0.0294	0.337	783	ADP-ribosylation factor like GTPase 8A [Source:RGD Symbol;Acc:1565940]	Arl8a	498234	498234
ENSRNOG00000003229	42.8	138.78	2.48	7.97	-2.84	-1.51	0.00387	0.0688	633	tetraspanin 7 [Source:RGD Symbol;Acc:1589725]	Tspan7	363447	363447
ENSRNOG00000056836	14.6	46.99	2.35	5.7	-2.84	-1.51	0.00738	0.116	667	caveolin 1 [Source:RGD Symbol;Acc:2280]	Cav1	25404	25404
ENSRNOG00000012911	2.56	8.32	0.27	0.72	-2.85	-1.51	0.0444	0.461	810	ER lipid raft associated 1 [Source:RGD Symbol;Acc:1307058]	Erlin1	293939	293939
ENSRNOG00000024309	36.2	115.77	10.39	26.43	-2.87	-1.52	0.0379	0.409	793	cytochrome c oxidase subunit 6B1 [Source:RGD Symbol;Acc:1584097]	Cox6b1	688869	688869
ENSRNOG00000004152	3.5	11.26	1.08	0.78	-2.88	-1.53	0.0181	0.233	719	LDL receptor related protein 12 [Source:RGD Symbol;Acc:1304943]	Lrp12	314941	314941
ENSRNOG00000001633	23.52	77.67	1.96	12.51	-2.88	-1.53	0.0185	0.235	723	trafficking from ER to golgi regulator [Source:RGD Symbol;Acc:1309751]	Tfg	360709	360709
ENSRNOG00000002652	2.63	8.67	0.24	0.7	-2.88	-1.52	0.0325	0.365	773	RAP1 GTPase activating protein 2 [Source:RGD Symbol;Acc:1304590]	Rap1gap2	303298	303298
ENSRNOG00000004711	14.36	47.6	1.28	6.89	-2.89	-1.53	0.0165	0.218	705	metastasis associated 1 [Source:RGD Symbol;Acc:621018]	Mta1	64520	64520
ENSRNOG00000027864	41.65	135.29	10.12	20.55	-2.91	-1.54	0.0276	0.321	745	peptidylprolyl isomerase A [Source:RGD Symbol;Acc:3372]	Ppia	25518	25518
ENSRNOG00000016571	4.41	14.1	1.54	0.48	-2.91	-1.54	0.0382	0.41	786	nerve growth factor [Source:RGD Symbol;Acc:1598328]	Ngf	310738	310738
ENSRNOG00000054689	200.83	671.91	18.48	76.62	-2.92	-1.55	0.00561	0.0937	630	cytochrome c oxidase subunit 7B [Source:RGD Symbol;Acc:727789]	Cox7b	303393	303393
ENSRNOG00000016949	9.21	30.86	1.89	3.69	-2.92	-1.54	0.0183	0.234	713	solute carrier family 25 member 33 [Source:RGD Symbol;Acc:1583942]	Slc25a33	691431	691431
ENSRNOG00000000879	5.88	19.26	0.95	0.86	-2.93	-1.55	0.0064	0.104	638	solute carrier family 9 member A6 [Source:RGD Symbol;Acc:1563582]	Slc9a6	302863	302863
ENSRNOG00000019556	97.9	328.46	5.61	17.8	-2.94	-1.56	0.00496	0.0853	619	CD9 molecule [Source:RGD Symbol;Acc:2318]	Cd9	24936	24936
ENSRNOG00000007968	9.03	29.89	1.91	3.11	-2.95	-1.56	0.00813	0.125	646	similar to RIKEN cDNA 2510039O18 [Source:RGD Symbol;Acc:1305350]	RGD1305350	313699	313699
ENSRNOG00000015756	5.97	20.3	0.68	3.21	-2.98	-1.57	0.0119	0.168	665	nephrocystin 1 [Source:NCBI gene;Acc:296136]	AABR07053687.1	296136	296136
ENSRNOG00000004774	3.81	13.2	0.23	1.89	-2.99	-1.58	0.0246	0.292	721	coiled-coil domain containing 175 [Source:RGD Symbol;Acc:1560894]	Ccdc175	500668	500668
ENSRNOG00000024025	1.99	6.94	0.18	0.73	-3	-1.59	0.048	0.49	779	enhancer of mRNA decapping 4 [Source:RGD Symbol;Acc:1562009]	Edc4	361399	361399
ENSRNOG00000009683	116.7	400.52	4.69	12.24	-3.02	-1.59	0.0108	0.156	644	syndecan binding protein [Source:RGD Symbol;Acc:621497]	Sdcbp	83841	83841
ENSRNOG00000010800	12.91	41.42	4.41	1.49	-3.03	-1.6	0.0283	0.326	722	hydroxyacyl-CoA dehydrogenase trifunctional multienzyme complex subunit beta [Source:RGD Symbol;Acc:620513]	Hadhb	171155	171155
ENSRNOG00000016939	4.29	14.68	0.69	1.57	-3.03	-1.6	0.0327	0.366	733	charged multivesicular body protein 7 [Source:RGD Symbol;Acc:1308779]	Chmp7	364419	364419
ENSRNOG00000017359	57.48	199.6	2.82	15.18	-3.05	-1.61	0.0011	0.0259	523	integral membrane protein 2C [Source:RGD Symbol;Acc:1309503]	Itm2c	301575	301575
ENSRNOG00000010420	72.27	251.11	7.55	34.08	-3.05	-1.61	0.0186	0.235	682	SEM1, 26S proteasome complex subunit [Source:RGD Symbol;Acc:1590628]	Sem1	680532	680532
ENSRNOG00000000288	2.19	7.24	0.78	0.48	-3.05	-1.61	0.0345	0.383	735	scavenger receptor class F, member 2 [Source:RGD Symbol;Acc:1306013]	Scarf2	287949	287949
ENSRNOG00000018320	152.43	537.12	20.08	82.12	-3.06	-1.61	0.0113	0.162	637	ribosomal protein S15a [Source:RGD Symbol;Acc:619939]	Rps15a	117053	117053
ENSRNOG00000009594	4.61	15.58	1.32	1.79	-3.06	-1.61	0.0332	0.371	725	snail family transcriptional repressor 1 [Source:RGD Symbol;Acc:620758]	Snai1	116490	116490
ENSRNOG00000017600	3.59	11.4	1.42	1.37	-3.07	-1.62	0.0279	0.323	706	protein tyrosine phosphatase, non-receptor type 9 [Source:RGD Symbol;Acc:628726]	Ptpn9	266611	266611
ENSRNOG00000010428	1.83	6.54	0.32	1.12	-3.08	-1.62	0.0218	0.269	684	bromo adjacent homology domain containing 1 [Source:RGD Symbol;Acc:1563127]	Bahd1	362194	362194
ENSRNOG00000020391	12.57	43.53	3.17	6.22	-3.09	-1.63	0.0101	0.15	617	nucleolar pre-rRNA processing protein NIP7 [Source:RGD Symbol;Acc:620069]	Nip7	192180	192180
ENSRNOG00000055391	17.6	61.28	2.14	2.53	-3.09	-1.63	0.0235	0.283	689	eukaryotic translation initiation factor 4E binding protein 2 [Source:RGD Symbol;Acc:1310824]	Eif4ebp2	361845	361845
ENSRNOG00000019316	1.19	4.35	0.1	0.45	-3.11	-1.64	0.0243	0.29	688	SH3-domain binding protein 4 [Source:RGD Symbol;Acc:620219]	Sh3bp4	64634	64634
ENSRNOG00000023576	8.01	24.72	4.8	1.04	-3.11	-1.64	0.0324	0.364	714	ECRG4 augurin precursor [Source:RGD Symbol;Acc:1305645]	Ecrg4	363225	363225
ENSRNOG00000055331	3.39	11.98	0.59	1.26	-3.11	-1.64	0.0486	0.494	759	integrator complex subunit 10 [Source:RGD Symbol;Acc:1304711]	Ints10	290679	290679
ENSRNOG00000014647	12.37	44.28	0.89	3.05	-3.12	-1.64	0.00242	0.047	542	core-binding factor subunit beta [Source:RGD Symbol;Acc:620493]	Cbfb	361391	361391
ENSRNOG00000012138	6.77	24.04	1.7	5.31	-3.12	-1.64	0.0332	0.371	709	RBMX like 1 [Source:RGD Symbol;Acc:1306751]	Rbmxl1	307779	307779
ENSRNOG00000002240	8.74	31.18	0.39	1.8	-3.13	-1.65	0.00102	0.025	499	solute carrier family 49 member 4 [Source:RGD Symbol;Acc:1310939]	Slc49a4	303902	303902
ENSRNOG00000036971	34.92	125.63	3.55	10.67	-3.14	-1.65	0.00763	0.119	593	small integral membrane protein 26 [Source:RGD Symbol;Acc:1566320]	Smim26	296207	296207
ENSRNOG00000010558	4.14	14.58	1.34	1.28	-3.15	-1.65	0.0238	0.285	680	peptidylprolyl isomerase F [Source:RGD Symbol;Acc:628670]	Ppif	282819	282819
ENSRNOG00000016807	8.33	30.35	1.26	3.34	-3.15	-1.65	0.0257	0.303	686	ornithine aminotransferase [Source:RGD Symbol;Acc:621724]	Oat	64313	64313
ENSRNOG00000001551	61.38	221.4	12.2	38.16	-3.16	-1.66	0.000798	0.0209	482	ATP synthase peripheral stalk subunit F6 [Source:RGD Symbol;Acc:621376]	Atp5pf	94271	94271
ENSRNOG00000007519	16.14	57.63	2.4	4.52	-3.16	-1.66	0.00509	0.087	566	transmembrane protein 43 [Source:RGD Symbol;Acc:1549711]	Tmem43	362401	362401
ENSRNOG00000047185	20.31	72.33	2.7	9.83	-3.16	-1.66	0.0133	0.184	624	eukaryotic translation initiation factor 3, subunit I [Source:RGD Symbol;Acc:1584560]	Eif3i
ENSRNOG00000045623	2.93	10.39	1.19	1.05	-3.16	-1.66	0.0192	0.243	660	calpain 10 [Source:RGD Symbol;Acc:69354]	Capn10	63834	63834
ENSRNOG00000018747	2.07	7.64	0.42	0.65	-3.17	-1.67	0.00552	0.0929	569	engulfment and cell motility protein 2-like [Source:RGD Symbol;Acc:7581003]	LOC102555457	103000000	103000000
ENSRNOG00000000622	17.92	65.75	4.84	12.75	-3.17	-1.67	0.0186	0.235	654	histidine triad nucleotide binding protein 1 [Source:RGD Symbol;Acc:1593411]	Hint1	690660	690660
ENSRNOG00000018233	5.55	20.14	0.31	2.9	-3.17	-1.66	0.02	0.251	656	growth arrest specific 6 [Source:RGD Symbol;Acc:61913]	Gas6	58935	58935
ENSRNOG00000004741	79.59	297.69	6.54	104.84	-3.17	-1.66	0.0218	0.269	663	ribosomal protein L19 [Source:RGD Symbol;Acc:621183]	Rpl19	81767	81767
ENSRNOG00000028557	1.73	6	0.83	0.81	-3.17	-1.66	0.0363	0.395	707	3-hydroxyisobutyryl-CoA hydrolase [Source:RGD Symbol;Acc:1308392]	Hibch	301384	301384
ENSRNOG00000008482	53.22	193.78	0.8	20.32	-3.18	-1.67	0.000177	0.00643	427	RNA binding motif, single stranded interacting protein 1 [Source:RGD Symbol;Acc:1307777]	Rbms1	362138	362138
ENSRNOG00000021139	3.4	12.24	0.87	0.14	-3.19	-1.67	0.0232	0.28	666	estrogen related receptor, alpha [Source:RGD Symbol;Acc:1583866]	Esrra	293701	293701
ENSRNOG00000003866	3.76	13.94	0.87	0.27	-3.2	-1.68	0.0211	0.262	653	C-X-C motif chemokine receptor 4 [Source:RGD Symbol;Acc:620465]	Cxcr4	60628	60628
ENSRNOG00000042668	3.02	11.21	0.18	2.26	-3.21	-1.68	0.0315	0.357	683	methionine sulfoxide reductase B3 [Source:RGD Symbol;Acc:1596851]	Msrb3	680036	680036
ENSRNOG00000058388	3.97	14.94	0.17	2.56	-3.22	-1.69	0.0226	0.274	658	zinc finger protein 36 [Source:RGD Symbol;Acc:620722]	Zfp36	79426	79426
ENSRNOG00000006345	74.83	273	11.32	21.88	-3.23	-1.69	0.00607	0.0999	562	Sec61 translocon beta subunit [Source:RGD Symbol;Acc:1304997]	Sec61b	298068	298068
ENSRNOG00000008761	14.97	55.43	1.65	1.31	-3.25	-1.7	0.00019	0.00678	409	neuronal calcium sensor 1 [Source:RGD Symbol;Acc:68417]	Ncs1	65153	65153
ENSRNOG00000012692	8.27	30.45	1.9	2.13	-3.25	-1.7	0.0134	0.185	603	RIO kinase 2 [Source:RGD Symbol;Acc:1311588]	Riok2	308201	308201
ENSRNOG00000010153	4.54	16.12	1.51	1.69	-3.25	-1.7	0.015	0.201	614	Raf-1 proto-oncogene, serine/threonine kinase [Source:RGD Symbol;Acc:3531]	Raf1	24703	24703
ENSRNOG00000013234	14.48	51.98	3.21	1.46	-3.26	-1.71	0.0182	0.234	626	coiled-coil domain containing 115 [Source:RGD Symbol;Acc:1304653]	Ccdc115	363213	363213
ENSRNOG00000037508	5.77	21.31	1.32	4.56	-3.26	-1.7	0.0404	0.428	700	HscB mitochondrial iron-sulfur cluster co-chaperone [Source:RGD Symbol;Acc:1311005]	Hscb	360826	360826
ENSRNOG00000005981	7.86	29.55	0.58	3.26	-3.27	-1.71	0.00236	0.0464	515	5'-nucleotidase, cytosolic IIIA [Source:RGD Symbol;Acc:1312013]	Nt5c3a	312373	312373
ENSRNOG00000004141	8.43	31.76	0.4	1.27	-3.28	-1.71	0.0037	0.0664	528	vasorin [Source:RGD Symbol;Acc:1598149]	Vasn	679921	679921
ENSRNOG00000008901	5.8	21.74	1.08	2.32	-3.28	-1.71	0.0234	0.282	648	coronin 2A [Source:RGD Symbol;Acc:1309719]	Coro2a	313235	313235
ENSRNOG00000004727	1.01	3.89	0.2	0.77	-3.28	-1.71	0.05	0.504	717	nucleoporin 37 [Source:RGD Symbol;Acc:1307774]	Nup37	299706	299706
ENSRNOG00000004781	13.39	47.19	4.31	4.34	-3.29	-1.72	0.00636	0.104	548	collapsin response mediator protein 1 [Source:RGD Symbol;Acc:2407]	Crmp1	25415	25415
ENSRNOG00000000921	14.92	55.81	2.02	3.73	-3.3	-1.72	0.000768	0.0202	447	ubiquitin-like 3 [Source:RGD Symbol;Acc:1305431]	Ubl3	363869	363869
ENSRNOG00000022980	11.96	44.66	1.39	5.55	-3.3	-1.72	0.00128	0.0289	481	succinate dehydrogenase complex subunit D [Source:RGD Symbol;Acc:735231]	Sdhd	363061	363061
ENSRNOG00000003881	10.37	38.8	1.72	4.27	-3.3	-1.72	0.0053	0.0895	538	nitrilase 1 [Source:RGD Symbol;Acc:727821]	Nit1	289222	289222
ENSRNOG00000023456	4.61	17.23	1.4	3.23	-3.3	-1.72	0.0296	0.338	664	ring finger protein 41 [Source:RGD Symbol;Acc:1309557]	Rnf41	362814	362814
ENSRNOG00000005971	2.06	7.76	0.25	0.46	-3.32	-1.73	0.0174	0.227	608	G protein-coupled receptor 176 [Source:RGD Symbol;Acc:621718]	Gpr176	117257	117257
ENSRNOG00000004612	16.09	60.74	2.92	8.39	-3.34	-1.74	0.000269	0.00891	400	protein phosphatase 1 catalytic subunit beta [Source:RGD Symbol;Acc:3376]	Ppp1cb	25594	25594
ENSRNOG00000004312	22.99	87.66	2.42	17.21	-3.35	-1.74	0.0117	0.166	576	transmembrane BAX inhibitor motif containing 4 [Source:RGD Symbol;Acc:735173]	Tmbim4	362884	362884
ENSRNOG00000006934	1.44	5.53	0.11	0.51	-3.35	-1.75	0.0136	0.186	583	activin A receptor type 1B [Source:RGD Symbol;Acc:735207]	Acvr1b	29381	29381
ENSRNOG00000006118	10.97	42.06	0.85	6.05	-3.36	-1.75	0.000872	0.0222	442	Kruppel-like factor 10 [Source:RGD Symbol;Acc:621652]	Klf10	81813	81813
ENSRNOG00000021153	50.42	194.06	4.88	13.03	-3.36	-1.75	0.00296	0.0554	508	FKBP prolyl isomerase 2 [Source:RGD Symbol;Acc:1560660]	Fkbp2	293702	293702
ENSRNOG00000054224	10.81	41.7	2.25	3.06	-3.36	-1.75	0.00313	0.0576	511	biogenesis of lysosomal organelles complex 1 subunit 4 [Source:RGD Symbol;Acc:1306037]	Bloc1s4	364183	364183
ENSRNOG00000042126	33.74	124.23	9.1	14.02	-3.37	-1.75	0.0101	0.15	560	LSM5 homolog, U6 small nuclear RNA and mRNA degradation associated [Source:RGD Symbol;Acc:1308655]	Lsm5	306222	306222
ENSRNOG00000009222	1.65	5.85	0.92	0.57	-3.37	-1.75	0.0364	0.395	669	Eph receptor A2 [Source:RGD Symbol;Acc:1307204]	Epha2	366492	366492
ENSRNOG00000001083	3.05	12.02	0.21	1.3	-3.39	-1.76	0.0105	0.153	558	KDEL endoplasmic reticulum protein retention receptor 2 [Source:RGD Symbol;Acc:1304618]	Kdelr2	304290	304290
ENSRNOG00000047988	32.81	128.31	4.68	22.82	-3.41	-1.77	0.00104	0.0253	440	bolA family member 2 [Source:RGD Symbol;Acc:1565363]	Bola2	502367	502367
ENSRNOG00000009378	132.44	524.59	9.31	123.13	-3.41	-1.77	0.00185	0.0382	476	ribosomal protein L4 [Source:RGD Symbol;Acc:619824]	Rpl4	64302	64302
ENSRNOG00000001299	1.88	7.38	0.31	0.81	-3.41	-1.77	0.0162	0.214	585	Sad1 and UNC84 domain containing 1 [Source:RGD Symbol;Acc:1359142]	Sun1	360773	360773
ENSRNOG00000046955	21.03	82.33	0.04	8.18	-3.42	-1.78	0.000253	0.00854	371	chromobox 6 [Source:RGD Symbol;Acc:1307314]	Cbx6	315136	315136
ENSRNOG00000030237	495.6	1944.89	16.33	334.23	-3.42	-1.77	0.00191	0.0393	475	cytochrome c oxidase subunit 7C [Source:RGD Symbol;Acc:2300145]	Cox7c	100000000	100000000
ENSRNOG00000008222	31.87	125.68	6.29	22.09	-3.42	-1.77	0.00949	0.143	546	translocase of inner mitochondrial membrane 9 [Source:RGD Symbol;Acc:621656]	Timm9	171139	171139
ENSRNOG00000049819	4.86	19.15	1.49	3.6	-3.45	-1.78	0.0149	0.201	574	DnaJ heat shock protein family (Hsp40) member C19 [Source:RGD Symbol;Acc:1560220]	Dnajc19	502525	502525
ENSRNOG00000012482	63.5	252.5	4.9	46.91	-3.47	-1.79	0.00495	0.0853	506	NDRG family member 4 [Source:RGD Symbol;Acc:621593]	Ndrg4	64457	64457
ENSRNOG00000012219	9.13	35.93	1.57	4.69	-3.47	-1.79	0.00764	0.119	530	small nuclear ribonucleoprotein U5 subunit 40 [Source:RGD Symbol;Acc:1309198]	Snrnp40	313056	313056
ENSRNOG00000005175	6.25	24.94	0.59	2.3	-3.48	-1.8	0.00185	0.0382	457	sphingosine-1-phosphate phosphatase 1 [Source:RGD Symbol;Acc:727829]	Sgpp1	81536	81536
ENSRNOG00000022273	4.64	17.86	1.49	1.35	-3.5	-1.81	0.00129	0.0289	435	riboflavin kinase [Source:RGD Symbol;Acc:1549748]	Rfk	499328	499328
ENSRNOG00000026982	11.5	46.53	2.19	6.28	-3.51	-1.81	0.0361	0.394	641	RIKEN cDNA 1190007I07 gene [Source:MGI Symbol;Acc:MGI:3698433]	LOC691921	691921	691921
ENSRNOG00000024461	3.11	11.4	1.77	1.77	-3.52	-1.82	0.0202	0.253	582	membrane associated ring-CH-type finger 11 [Source:RGD Symbol;Acc:1559945]	Marchf11	499558	499558
ENSRNOG00000010789	9.79	39.61	1.56	1.93	-3.53	-1.82	0.000536	0.0156	375	dual specificity phosphatase 7 [Source:RGD Symbol;Acc:735026]	Dusp7	300980	300980
ENSRNOG00000018610	10.79	43.31	0.98	2.3	-3.54	-1.82	0.00103	0.0251	412	phosphodiesterase 6D [Source:RGD Symbol;Acc:1306204]	Pde6d	363272	363272
ENSRNOG00000019459	17.12	66.27	5.18	12.43	-3.55	-1.83	0.00675	0.108	510	ornithine decarboxylase antizyme 1 [Source:RGD Symbol;Acc:3219]	Oaz1
ENSRNOG00000020010	4.71	19.22	0.71	1.67	-3.55	-1.83	0.0277	0.321	607	potassium channel tetramerization domain containing 13 [Source:RGD Symbol;Acc:735189]	Kctd13	293497	293497
ENSRNOG00000014524	14.11	57.92	0.7	8.11	-3.6	-1.85	0.000975	0.0241	406	sphingosine-1-phosphate receptor 3 [Source:RGD Symbol;Acc:1583843]	S1pr3	306792	306792
ENSRNOG00000018281	41.15	171.32	5.5	27.05	-3.62	-1.86	0.000615	0.0174	365	ubiquinol-cytochrome c reductase, Rieske iron-sulfur polypeptide 1 [Source:RGD Symbol;Acc:628838]	Uqcrfs1	291103	291103
ENSRNOG00000000421	1.91	7.92	0.23	0.92	-3.62	-1.86	0.0167	0.219	559	Ski2 like RNA helicase [Source:RGD Symbol;Acc:1303059]	Skiv2l	294260	294260
ENSRNOG00000003977	17.72	73.71	0.55	1.53	-3.64	-1.86	0.00694	0.111	507	dual specificity phosphatase 1 [Source:RGD Symbol;Acc:620897]	Dusp1	114856	114856
ENSRNOG00000058329	5.6	23.52	0.6	1.56	-3.65	-1.87	0.0199	0.251	571	paired related homeobox 2 [Source:RGD Symbol;Acc:1311471]	Prrx2	113931	113931
ENSRNOG00000015932	4.35	17.38	1.44	2.09	-3.66	-1.87	0.00935	0.141	518	plasminogen receptor with a C-terminal lysine [Source:RGD Symbol;Acc:1306839]	Plgrkt	293888	293888
ENSRNOG00000021138	4.66	19.25	1.37	1.79	-3.67	-1.87	0.00383	0.0683	474	ceramide synthase 2 [Source:RGD Symbol;Acc:1310059]	Cers2	310667	310667
ENSRNOG00000004492	1.28	5.48	0.36	0.34	-3.69	-1.89	0.0445	0.461	642	mitochondrial transcription termination factor 3 [Source:RGD Symbol;Acc:735158]	Mterf3	299514	299514
ENSRNOG00000014969	1.24	5.3	0.53	0.78	-3.69	-1.88	0.0494	0.501	655	leucine zipper tumor suppressor 2 [Source:RGD Symbol;Acc:1359249]	Lzts2	365468	365468
ENSRNOG00000019831	16.53	69.76	1.57	2.23	-3.7	-1.89	6.7e-06	0.000596	262	sterile alpha motif domain containing 4B [Source:RGD Symbol;Acc:1305597]	Samd4b	308473	308473
ENSRNOG00000003691	4.7	19.74	0.45	1.68	-3.7	-1.89	0.0105	0.153	522	transmembrane p24 trafficking protein 7 [Source:RGD Symbol;Acc:727954]	Tmed7	252889	252889
ENSRNOG00000020636	3.13	13.47	0.93	1.64	-3.7	-1.89	0.0125	0.174	533	serine peptidase inhibitor, Kunitz type, 2 [Source:RGD Symbol;Acc:735123]	Spint2	292770	292770
ENSRNOG00000002186	17.63	74.37	2.52	11.42	-3.72	-1.9	0.00271	0.0513	452	nudix hydrolase 9 [Source:RGD Symbol;Acc:1359522]	Nudt9	305149	305149
ENSRNOG00000012100	8.35	33.91	3.86	2.74	-3.72	-1.89	0.015	0.201	541	single stranded DNA binding protein 1 [Source:RGD Symbol;Acc:3760]	Ssbp1	54304	54304
ENSRNOG00000018566	42.95	183.72	2.97	20.36	-3.76	-1.91	9.34e-05	0.00392	306	cathepsin L [Source:RGD Symbol;Acc:2448]	Ctsl	25697	25697
ENSRNOG00000011817	54.75	235.94	2.24	21.58	-3.76	-1.91	0.0009	0.0226	373	ribosomal protein L22 like 1 [Source:RGD Symbol;Acc:1309517]	Rpl22l1	361923	361923
ENSRNOG00000010958	12.45	52.59	2.15	4.25	-3.78	-1.92	0.00092	0.023	370	peroxiredoxin 3 [Source:RGD Symbol;Acc:620040]	Prdx3	64371	64371
ENSRNOG00000027503	47.32	207.53	10.04	81.01	-3.81	-1.93	0.00412	0.0723	461	ribosomal protein s25 [Source:RGD Symbol;Acc:621043]	Rps25	122799	122799
ENSRNOG00000060449	515.2	2260.11	33.65	374.61	-3.83	-1.94	0.00263	0.0503	434	ribosomal protein S21 [Source:RGD Symbol;Acc:621038]	Rps21	81775	81775
ENSRNOG00000042983	3.28	13.08	1.99	2.38	-3.85	-1.94	0.00542	0.0913	469	nudix hydrolase 21 [Source:RGD Symbol;Acc:1305766]	Nudt21	291877	291877
ENSRNOG00000017494	1.15	5.31	0.31	0.85	-3.85	-1.94	0.0177	0.23	539	acid phosphatase 6, lysophosphatidic [Source:RGD Symbol;Acc:1306336]	Acp6	295305	295305
ENSRNOG00000009575	1.16	5.12	0.35	0.32	-3.85	-1.95	0.0353	0.389	595	UbiA prenyltransferase domain containing 1 [Source:RGD Symbol;Acc:1309588]	Ubiad1	313706	313706
ENSRNOG00000003403	3.59	16.11	0.74	2.99	-3.86	-1.95	0.00145	0.0311	397	solute carrier family 35, member F5 [Source:RGD Symbol;Acc:1308125]	Slc35f5	288993	288993
ENSRNOG00000007404	5.14	22.55	1.47	1.15	-3.86	-1.95	0.0286	0.329	575	small vasohibin binding protein [Source:RGD Symbol;Acc:1311232]	Svbp	362578	362578
ENSRNOG00000018809	10.26	45.82	0.95	5.23	-3.87	-1.95	0.000179	0.00649	310	proteasome 26S subunit, non-ATPase 5 [Source:RGD Symbol;Acc:1308434]	Psmd5	296651	296651
ENSRNOG00000052275	0.84	3.78	0.36	0.24	-3.88	-1.96	0.0416	0.437	611	H2A.Z variant histone 2 [Source:RGD Symbol;Acc:1587865]	H2az2	685909	685909
ENSRNOG00000025185	0.85	3.52	0.47	0.99	-3.91	-1.97	0.0115	0.164	502	nucleoporin 188 [Source:RGD Symbol;Acc:1306022]	Nup188	366016	366016
ENSRNOG00000015857	3.4	15.56	0.38	2.8	-3.92	-1.97	0.00713	0.113	473	cathepsin A [Source:RGD Symbol;Acc:1309070]	Ctsa	296370	296370
ENSRNOG00000007051	26.06	116.77	4.3	27.94	-3.93	-1.97	0.000452	0.0135	322	Ras-related GTP binding A [Source:RGD Symbol;Acc:619804]	Rraga	117044	117044
ENSRNOG00000010332	20.32	90.84	2.92	2.2	-3.93	-1.97	0.00256	0.0491	419	nipsnap homolog 3B [Source:RGD Symbol;Acc:1359688]	Nipsnap3b	313211	313211
ENSRNOG00000017478	2.09	9.1	0.49	0.61	-3.93	-1.97	0.0117	0.165	503	proprotein convertase subtilisin/kexin type 7 [Source:RGD Symbol;Acc:3275]	Pcsk7	29606	29606
ENSRNOG00000039551	2.01	8.51	1.09	1.03	-3.96	-1.98	0.0122	0.172	501	retinol dehydrogenase 14 [Source:RGD Symbol;Acc:1565196]	Rdh14	500629	500629
ENSRNOG00000007920	20.43	92.81	4.12	4.52	-3.97	-1.99	2.55e-05	0.00152	254	single stranded DNA binding protein 3 [Source:RGD Symbol;Acc:621502]	Ssbp3	84354	84354
ENSRNOG00000021181	4.68	20.07	2.09	1.01	-3.97	-1.99	0.0222	0.273	540	splicing factor 3b, subunit 4 [Source:RGD Symbol;Acc:1309667]	Sf3b4	295270	295270
ENSRNOG00000019039	2.94	13.24	0.41	1.95	-3.98	-1.99	0.0112	0.161	493	inositol polyphosphate-5-phosphatase E [Source:RGD Symbol;Acc:620478]	Inpp5e	114089	114089
ENSRNOG00000020531	1.46	6.86	0.38	1.07	-4.01	-2	0.0295	0.338	564	flap structure-specific endonuclease 1 [Source:RGD Symbol;Acc:621821]	Fen1	84490	84490
ENSRNOG00000001559	11.4	52.98	3.01	3.56	-4.03	-2.01	0.00236	0.0464	390	metaxin 2 [Source:RGD Symbol;Acc:1306473]	Mtx2	288150	288150
ENSRNOG00000008338	1.99	9.36	0.28	0.97	-4.05	-2.02	0.00673	0.108	456	BSD domain containing 1 [Source:RGD Symbol;Acc:1311622]	Bsdc1	297890	297890
ENSRNOG00000016015	0.79	3.68	0.11	0.16	-4.09	-2.03	0.00514	0.0876	433	decapping mRNA 1A [Source:RGD Symbol;Acc:1561298]	Dcp1a	361109	361109
ENSRNOG00000025424	5.22	24.26	1.01	1.11	-4.1	-2.03	8.6e-05	0.00375	270	yrdC N(6)-threonylcarbamoyltransferase domain containing [Source:RGD Symbol;Acc:708492]	Yrdc	319113	319113
ENSRNOG00000056765	80.41	373.88	9.84	60.62	-4.1	-2.03	0.00143	0.0309	359	ribosomal protein L10 [Source:RGD Symbol;Acc:621178]	Rpl10	498828	498828
ENSRNOG00000012035	5.23	23.45	1.43	2.11	-4.11	-2.04	0.00218	0.0438	376	ring finger protein 181 [Source:RGD Symbol;Acc:1359698]	Rnf181	297337	297337
ENSRNOG00000010694	1.53	6.88	0.66	1.1	-4.13	-2.05	0.0123	0.173	486	trophoblast glycoprotein [Source:RGD Symbol;Acc:621453]	Tpbg	83684	83684
ENSRNOG00000019253	6.72	31.83	1.81	2.32	-4.14	-2.05	0.000697	0.019	319	BCAR1 scaffold protein, Cas family member [Source:RGD Symbol;Acc:2406]	Bcar1	25414	25414
ENSRNOG00000060914	4.81	22.04	1.9	2.87	-4.17	-2.06	0.00352	0.0637	404	NudC domain containing 2 [Source:RGD Symbol;Acc:1307203]	Nudcd2	287199	287199
ENSRNOG00000007607	1.42	7.04	0.16	1.31	-4.17	-2.06	0.0223	0.273	527	nuclear receptor subfamily 4, group A, member 1 [Source:RGD Symbol;Acc:620029]	Nr4a1	79240	79240
ENSRNOG00000012693	14.26	67.39	1.61	4.46	-4.18	-2.06	0.00102	0.025	326	peptidase, mitochondrial processing beta subunit [Source:RGD Symbol;Acc:621297]	Pmpcb	64198	64198
ENSRNOG00000017093	7.23	33.69	1.71	3	-4.21	-2.07	0.00108	0.0256	330	PX domain containing 1 [Source:RGD Symbol;Acc:1311307]	Pxdc1	361238	361238
ENSRNOG00000042276	11.44	55.26	1.04	2.21	-4.21	-2.07	0.00312	0.0575	388	trafficking protein particle complex 2 [Source:RGD Symbol;Acc:1306925]	Trappc2	501550	501550
ENSRNOG00000001345	11.51	54.71	1.44	4.8	-4.22	-2.08	0.000318	0.0103	295	MAPK activated protein kinase 5 [Source:RGD Symbol;Acc:1564113]	Mapkapk5	498183	498183
ENSRNOG00000023946	3.38	16.87	0.45	1.39	-4.22	-2.08	0.0164	0.217	496	distal membrane arm assembly complex 1 [Source:RGD Symbol;Acc:1309148]	Dmac1	298147	298147
ENSRNOG00000024022	12.17	58.67	1.16	4.91	-4.23	-2.08	9.49e-06	0.000735	198	Nedd4 family interacting protein 2 [Source:RGD Symbol;Acc:1309716]	Ndfip2	361089	361089
ENSRNOG00000006763	6.72	31	1.81	4.04	-4.23	-2.08	0.000649	0.018	309	RNA binding motif protein 18 [Source:RGD Symbol;Acc:1307411]	Rbm18	311902	311902
ENSRNOG00000022448	5.35	26.32	0.64	2.58	-4.23	-2.08	0.00584	0.0969	425	HtrA serine peptidase 2 [Source:RGD Symbol;Acc:1308906]	Htra2	297376	297376
ENSRNOG00000011800	7.51	36.09	1.41	7.81	-4.24	-2.08	0.0012	0.0275	336	coagulation factor III, tissue factor [Source:RGD Symbol;Acc:2587]	F3	25584	25584
ENSRNOG00000008656	10.78	52.79	0.92	3.68	-4.26	-2.09	3.81e-05	0.00206	226	synuclein alpha [Source:RGD Symbol;Acc:3729]	Snca	29219	29219
ENSRNOG00000002050	40.95	200.29	5.4	36.93	-4.29	-2.1	0.00138	0.0302	341	insulin-like growth factor binding protein 7 [Source:RGD Symbol;Acc:1306201]	Igfbp7	289560	289560
ENSRNOG00000011135	7.05	34.24	1.04	3.58	-4.29	-2.1	0.00886	0.135	443	general transcription factor IIB [Source:RGD Symbol;Acc:619735]	Gtf2b	81673	81673
ENSRNOG00000001514	3.02	14.45	1.15	2.07	-4.31	-2.11	0.00368	0.0662	383	cell division cycle associated 7 [Source:RGD Symbol;Acc:1309363]	Cdca7	311742	311742
ENSRNOG00000002695	3.19	15.74	1.18	2.09	-4.32	-2.11	0.00168	0.0355	345	transcription factor B2, mitochondrial [Source:RGD Symbol;Acc:1307091]	Tfb2m	289307	289307
ENSRNOG00000003211	7.94	38.49	2.5	5.68	-4.38	-2.13	9.59e-05	0.00396	249	signal recognition particle 9 [Source:RGD Symbol;Acc:1597343]	Srp9	690345	690345
ENSRNOG00000004737	2.64	13.01	0.83	2.14	-4.38	-2.13	0.00683	0.11	423	Cd48 molecule [Source:RGD Symbol;Acc:620620]	Cd48	245962	245962
ENSRNOG00000005003	2.28	11	0.75	1.86	-4.39	-2.13	0.0028	0.0527	361	protein tyrosine phosphatase, receptor type N2 [Source:RGD Symbol;Acc:61904]	Ptprn2	29714	29714
ENSRNOG00000012623	32.76	166.12	2.13	15.27	-4.44	-2.15	0.000843	0.0217	304	ADP-ribosylation factor 4 [Source:RGD Symbol;Acc:621275]	Arf4	79120	79120
ENSRNOG00000038951	63.64	327.27	0.67	73.76	-4.44	-2.15	0.00239	0.0467	351	cytochrome c oxidase copper chaperone COX17 [Source:RGD Symbol;Acc:620548]	Cox17	89786	89786
ENSRNOG00000014072	21.48	110.37	2.79	19.96	-4.47	-2.16	1.67e-05	0.00109	189	thioredoxin domain containing 17 [Source:RGD Symbol;Acc:1308868]	Txndc17	287474	287474
ENSRNOG00000031653	6.38	32.31	2.14	2.83	-4.47	-2.16	0.0125	0.174	459	coiled-coil domain containing 58 [Source:RGD Symbol;Acc:1564582]	Ccdc58	288065	288065
ENSRNOG00000016778	10.2	52.89	1.22	8.45	-4.48	-2.16	0.00071	0.0192	298	COP9 signalosome subunit 7A [Source:RGD Symbol;Acc:1310070]	Cops7a	312710	312710
ENSRNOG00000042179	9.01	39.55	6.15	3.66	-4.48	-2.16	0.00357	0.0644	366	cilia and flagella associated protein 20 [Source:RGD Symbol;Acc:1308493]	Cfap20	307642	307642
ENSRNOG00000051238	3.56	17.43	1.21	1.12	-4.49	-2.17	0.000529	0.0155	288	M-phase phosphoprotein 8 [Source:RGD Symbol;Acc:1305133]	Mphosph8	290270	290270
ENSRNOG00000019490	4.68	23.29	1.09	1.67	-4.5	-2.17	9.37e-05	0.00392	240	solute carrier family 20 member 2 [Source:RGD Symbol;Acc:3699]	Slc20a2	29502	29502
ENSRNOG00000029939	1.78	9.53	0.55	1.94	-4.59	-2.2	0.00328	0.0597	357	glycophorin C (Gerbich blood group) [Source:RGD Symbol;Acc:1310295]	Gypc	364837	364837
ENSRNOG00000003150	14.44	68.73	8.35	19.28	-4.62	-2.21	0.00637	0.104	391	mitochondrial pyruvate carrier 2 [Source:RGD Symbol;Acc:1563422]	Mpc2	100000000	100000000
ENSRNOG00000020296	84.19	426.11	33.23	55.94	-4.64	-2.21	7.24e-05	0.0033	216	up-regulated during skeletal muscle growth protein 5 [Source:RGD Symbol;Acc:9203006]	LOC103693430	104000000	104000000
ENSRNOG00000009276	10.3	55.24	1.07	0.61	-4.66	-2.22	0.000881	0.0223	296	schwannomin interacting protein 1 [Source:RGD Symbol;Acc:1309962]	Schip1	295105	295105
ENSRNOG00000008605	13.82	74.81	1.8	7.57	-4.67	-2.22	0.00474	0.0821	362	oligosaccharyltransferase complex subunit 4, non-catalytic [Source:RGD Symbol;Acc:2300150]	Ost4	100000000	100000000
ENSRNOG00000007351	3.43	18.61	0.85	1.69	-4.67	-2.22	0.00865	0.133	411	gamma-glutamyl hydrolase [Source:RGD Symbol;Acc:2682]	Ggh	25455	25455
ENSRNOG00000011658	2.11	11.28	0.95	0.38	-4.69	-2.23	0.0013	0.029	314	testis expressed 30 [Source:RGD Symbol;Acc:1309095]	Tex30	301381	301381
ENSRNOG00000000459	4	21.13	0.84	0.78	-4.71	-2.24	0.000198	0.00699	246	proteasome 20S subunit beta 9 [Source:RGD Symbol;Acc:3427]	Psmb9	24967	24967
ENSRNOG00000005695	104.28	562.65	11.11	21.58	-4.72	-2.24	7.07e-06	0.000613	158	matrix Gla protein [Source:RGD Symbol;Acc:3088]	Mgp	25333	25333
ENSRNOG00000060728	286.12	1566.31	33.53	399.24	-4.72	-2.24	7.43e-06	0.000631	159	tubulin, alpha 1A [Source:RGD Symbol;Acc:619717]	Tuba1a	64158	64158
ENSRNOG00000008555	150.1	819.27	15.76	217.48	-4.72	-2.24	0.00727	0.115	389	ribosomal protein S20 [Source:RGD Symbol;Acc:621037]	Rps20	122772	122772
ENSRNOG00000007089	10.97	59.82	1.11	6.17	-4.73	-2.24	0.0004	0.0125	257	legumain [Source:RGD Symbol;Acc:619832]	Lgmn	63865	63865
ENSRNOG00000057824	6.16	33.32	3.03	13.67	-4.74	-2.24	0.0133	0.184	439		AABR07057617.1
ENSRNOG00000011471	2.48	12.06	1.42	2.34	-4.77	-2.26	0.00269	0.051	335	fibroblast growth factor 9 [Source:RGD Symbol;Acc:2610]	Fgf9	25444	25444
ENSRNOG00000051624	98.34	562.74	14.11	207.3	-4.79	-2.26	0.00269	0.051	334	heat shock protein family E (Hsp10) member 1 [Source:RGD Symbol;Acc:2844]	Hspe1
ENSRNOG00000001689	1.4	7.97	0.5	1.99	-4.8	-2.26	0.00124	0.0283	301	ADP-ribosylation factor like GTPase 6 [Source:RGD Symbol;Acc:1305535]	Arl6	363760	363760
ENSRNOG00000031022	30.65	171.86	2.35	50.11	-4.8	-2.26	0.00312	0.0576	338	60S ribosomal protein L36a [Source:RGD Symbol;Acc:11421250]	LOC108348287	101000000	101000000
ENSRNOG00000004103	6.59	36.74	0.28	5.17	-4.81	-2.27	0.000227	0.00789	233	trafficking protein particle complex 6B [Source:RGD Symbol;Acc:1309325]	Trappc6b	299075	299075
ENSRNOG00000016912	7.29	37.29	3.36	12.81	-4.82	-2.27	0.00557	0.0935	358	basic transcription factor 3 [Source:RGD Symbol;Acc:1308095]	Btf3	294680	294680
ENSRNOG00000004255	1.69	9.97	0.27	3.2	-4.83	-2.27	0.00932	0.141	398	upstream transcription factor 1 [Source:RGD Symbol;Acc:620974]	Usf1	83586	83586
ENSRNOG00000050277	1.79	10.36	0.31	0.55	-4.93	-2.3	0.00523	0.0888	349	uridine-cytidine kinase 1-like 1 [Source:RGD Symbol;Acc:1565465]	Uckl1	499956	499956
ENSRNOG00000002256	4.5	25.69	0.57	1.56	-4.97	-2.31	8.36e-06	0.000684	141	ADP-ribosyltransferase 3 [Source:RGD Symbol;Acc:628833]	Art3	305235	305235
ENSRNOG00000058105	77.67	444.06	8.81	86.16	-4.99	-2.32	0.000141	0.0053	210	hemoglobin subunit beta [Source:RGD Symbol;Acc:2783]	Hbb	24440	24440
ENSRNOG00000050210	9.03	50.44	1.77	3.67	-4.99	-2.32	0.000854	0.0218	272	RT1 class I, locus CE10 [Source:RGD Symbol;Acc:1359292]	RT1-CE10	414792	414792
ENSRNOG00000016769	0.44	2.21	0.39	0.78	-5	-2.32	0.0299	0.342	489	RAB38, member RAS oncogene family [Source:RGD Symbol;Acc:628752]	Rab38	252916	252916
ENSRNOG00000048043	6.81	39.52	0.67	1.25	-5.05	-2.34	9.33e-05	0.00392	182	coagulation factor II (thrombin) receptor [Source:RGD Symbol;Acc:2586]	F2r	25439	25439
ENSRNOG00000012597	2.27	12.97	0.98	1.52	-5.07	-2.34	0.00106	0.0254	279	regulator of MON1-CCZ1 [Source:RGD Symbol;Acc:1311805]	Rmc1	291784	291784
ENSRNOG00000055925	3.36	19.75	0.17	2.91	-5.1	-2.35	0.000197	0.00697	208	zinc finger CCCH-type containing 7B [Source:RGD Symbol;Acc:1307064]	Zc3h7b	315158	315158
ENSRNOG00000031368	4.93	27.43	1.52	1.56	-5.16	-2.37	0.000414	0.0126	224	LRRGT00141 [Source:RGD Symbol;Acc:1565730]	LOC499235	499235	499235
ENSRNOG00000005346	9.08	54.54	1.15	4.44	-5.18	-2.37	0.00027	0.00891	213	transmembrane protein 128 [Source:RGD Symbol;Acc:1310481]	Tmem128	360952	360952
ENSRNOG00000016547	4.34	25.84	1.24	2.28	-5.24	-2.39	0.000651	0.018	241	regulator of G-protein signaling 19 [Source:RGD Symbol;Acc:629471]	Rgs19	59293	59293
ENSRNOG00000002546	3.49	21.52	0.74	1.77	-5.29	-2.4	0.00121	0.0277	273	ring finger and CHY zinc finger domain containing 1 [Source:RGD Symbol;Acc:1359180]	Rchy1	289508	289508
ENSRNOG00000018128	6.99	38.52	3.27	5.76	-5.37	-2.42	0.0015	0.0321	286	unc-50 inner nuclear membrane RNA binding protein [Source:RGD Symbol;Acc:621749]	Unc50	192356	192356
ENSRNOG00000026124	18	110.83	2.35	11.74	-5.41	-2.44	0.000175	0.00642	180	inhibitor of DNA binding 3, HLH protein [Source:RGD Symbol;Acc:2860]	Id3	25585	25585
ENSRNOG00000005016	1.6	9.85	0.5	1.55	-5.53	-2.47	0.000743	0.0198	228	transmembrane p24 trafficking protein 4 [Source:RGD Symbol;Acc:1306319]	Tmed4	305502	305502
ENSRNOG00000003653	5.9	37.53	0.87	4.35	-5.59	-2.48	0.00141	0.0305	276	fumarate hydratase [Source:RGD Symbol;Acc:2614]	Fh	24368	24368
ENSRNOG00000018129	6.6	42.06	1.17	8.29	-5.63	-2.49	1.37e-05	0.000945	114	NADH:ubiquinone oxidoreductase subunit AB1 [Source:RGD Symbol;Acc:1305619]	Ndufab1	293453	293453
ENSRNOG00000055257	16.45	107.69	2.16	17.93	-5.64	-2.5	0.000141	0.0053	173	selenoprotein F [Source:RGD Symbol;Acc:621291]	Selenof	113922	113922
ENSRNOG00000018487	41.45	266.79	3.16	21.85	-5.67	-2.5	4.14e-05	0.00216	138	solute carrier family 3 member 2 [Source:RGD Symbol;Acc:3073]	Slc3a2	50567	50567
ENSRNOG00000020688	1.53	8.64	1.02	1.17	-5.81	-2.54	0.0019	0.039	280	coiled-coil domain containing 51 [Source:RGD Symbol;Acc:1311466]	Ccdc51	316008	316008
ENSRNOG00000015936	4.05	27.3	1.44	6.23	-5.85	-2.55	7.19e-05	0.0033	143	guanine nucleotide-binding protein G(I)/G(S)/G(O) subunit gamma-5 [Source:RGD Symbol;Acc:11485321]	LOC108349548	108000000	108000000
ENSRNOG00000008754	1.32	9.07	0.26	0.67	-5.88	-2.56	0.000197	0.00697	171	feline leukemia virus subgroup C cellular receptor family, member 2 [Source:RGD Symbol;Acc:735098]	Flvcr2	314323	314323
ENSRNOG00000002553	22.81	155.15	2.68	16	-6	-2.59	0.000185	0.00666	168	small integral membrane protein 14 [Source:RGD Symbol;Acc:1311122]	Smim14	364154	364154
ENSRNOG00000017469	18.71	128.72	2.47	8.84	-6.02	-2.59	8.51e-06	0.000688	92	annexin A1 [Source:RGD Symbol;Acc:2118]	Anxa1	25380	25380
ENSRNOG00000017956	1.36	9.75	0.33	1.23	-6.06	-2.6	0.000809	0.0211	218	golgin A7 [Source:RGD Symbol;Acc:1359725]	Golga7	361171	361171
ENSRNOG00000021007	3.17	18.14	1.91	1.51	-6.09	-2.61	0.00177	0.0372	261	sorting nexin 15 [Source:RGD Symbol;Acc:1305803]	Snx15	293691	293691
ENSRNOG00000016580	108.58	786.49	15.44	266.52	-6.22	-2.64	0.000555	0.016	187	ribosomal protein S23 [Source:RGD Symbol;Acc:621039]	Rps23	124323	124323
ENSRNOG00000046905	3.49	24.59	1.21	6.3	-6.22	-2.64	0.00183	0.038	260	sarcoglycan, epsilon [Source:RGD Symbol;Acc:1303201]	Sgce	432360	432360
ENSRNOG00000011893	39.73	284.67	3.71	61.98	-6.23	-2.64	0.000137	0.00521	155	ribosomal protein S3a [Source:RGD Symbol;Acc:62078]	Rps3a	29288	29288
ENSRNOG00000019559	3.26	23.16	0.65	1.79	-6.24	-2.64	3.57e-06	0.000372	70	ELL associated factor 1 [Source:RGD Symbol;Acc:1310057]	Eaf1	306261	306261
ENSRNOG00000012081	277.14	2007.64	16.68	364.19	-6.31	-2.66	7.28e-05	0.0033	127	thioredoxin 1 [Source:RGD Symbol;Acc:621157]	Txn1	116484	116484
ENSRNOG00000042869	9.51	70.31	2.71	8.28	-6.32	-2.66	0.00115	0.0266	230	ATP synthase membrane subunit DAPIT [Source:RGD Symbol;Acc:631426]	Atp5md	104000000	104000000
ENSRNOG00000019868	20.46	150.3	1.21	11.86	-6.39	-2.68	0.00032	0.0103	169	proteasome 20S subunit alpha 5 [Source:RGD Symbol;Acc:61848]	Psma5	29672	29672
ENSRNOG00000000168	0.95	7.35	0.08	1.32	-6.44	-2.69	0.00128	0.0288	235	glycine amidinotransferase [Source:RGD Symbol;Acc:71090]	Gatm	81660	81660
ENSRNOG00000014575	10.29	73.59	3.2	6.2	-6.5	-2.7	0.000431	0.013	176	RNA 3'-terminal phosphate cyclase [Source:RGD Symbol;Acc:1303111]	Rtca	295395	295395
ENSRNOG00000006148	6.96	51.09	1.18	6.57	-6.55	-2.71	0.000102	0.00417	131	similar to HTGN29 protein; keratinocytes associated transmembrane protein 2 [Source:RGD Symbol;Acc:1310352]	RGD1310352	303122	303122
ENSRNOG00000050780	5.71	44.46	0.34	5.89	-6.73	-2.75	4.09e-05	0.00216	104	folylpolyglutamate synthase [Source:RGD Symbol;Acc:1587713]	Fpgs	687266	687266
ENSRNOG00000016327	2.07	12.86	1.52	1.94	-6.77	-2.76	0.00127	0.0287	223	methylmalonyl CoA epimerase [Source:RGD Symbol;Acc:1309966]	Mcee	293829	293829
ENSRNOG00000017843	5.12	41.35	1.3	3.03	-6.94	-2.79	3.4e-05	0.00189	97	RNA polymerase III subunit K [Source:RGD Symbol;Acc:1587294]	Polr3k	366277	366277
ENSRNOG00000001409	1.12	8.98	0.59	1.99	-7.14	-2.84	0.00106	0.0254	205	G protein subunit beta 2 [Source:RGD Symbol;Acc:69319]	Gnb2	81667	81667
ENSRNOG00000007159	128.85	1054.22	12.24	113.47	-7.21	-2.85	4.9e-06	0.000463	51	C-C motif chemokine ligand 2 [Source:RGD Symbol;Acc:3645]	Ccl2	24770	24770
ENSRNOG00000007064	0.73	5.95	0.3	0.68	-7.22	-2.85	1.04e-05	0.000771	66	zinc finger protein 746 [Source:RGD Symbol;Acc:1306209]	Zfp746	312303	312303
ENSRNOG00000054896	1.25	10.88	0.8	2.18	-7.81	-2.97	0.000222	0.00777	133	peroxisomal biogenesis factor 13 [Source:RGD Symbol;Acc:1310682]	Pex13	305581	305581
ENSRNOG00000019861	4.81	40.75	1.53	3.63	-7.93	-2.99	4.12e-06	0.000415	35	toll interacting protein [Source:RGD Symbol;Acc:1304676]	Tollip	361677	361677
ENSRNOG00000016231	1.66	16.35	0.3	4.51	-7.93	-2.99	0.000647	0.018	166	RNA polymerase II subunit D [Source:RGD Symbol;Acc:1308565]	Polr2d	364834	364834
ENSRNOG00000045555	4.47	41.41	1.61	7.2	-7.99	-3	0.00396	0.0702	267	reactive oxygen species modulator 1-like [Source:RGD Symbol;Acc:6496011]	LOC100910944	101000000	101000000
ENSRNOG00000004245	12.96	117.85	5.36	16.39	-8.59	-3.1	0.00027	0.00891	135	microsomal glutathione S-transferase 3 [Source:RGD Symbol;Acc:1306373]	Mgst3	289197	289197
ENSRNOG00000018630	8.83	86.91	2.32	21.69	-8.69	-3.12	0.0065	0.105	292	glyceraldehyde-3-phosphate dehydrogenase [Source:RGD Symbol;Acc:11369796]	LOC108351137	108000000	108000000
ENSRNOG00000004292	3.57	33.15	2.01	3.8	-8.87	-3.15	0.000413	0.0126	147	serine palmitoyltransferase, small subunit A [Source:RGD Symbol;Acc:1565821]	Sptssa	500651	500651
ENSRNOG00000001201	66.14	685.51	9.74	59.89	-9.12	-3.19	7.06e-07	0.000124	16	cystatin B [Source:RGD Symbol;Acc:2435]	Cstb	25308	25308
ENSRNOG00000029197	2.09	23.34	0.42	8.56	-9.16	-3.19	0.00129	0.029	197	diablo, IAP-binding mitochondrial protein [Source:RGD Symbol;Acc:1310885]	Diablo	288753	288753
ENSRNOG00000021555	0.25	2.44	0.29	0.6	-9.33	-3.22	0.00136	0.0299	200	MIS18 kinetochore protein A [Source:RGD Symbol;Acc:1310778]	Mis18a	288272	288272
ENSRNOG00000000814	2.29	24.31	1.27	2.38	-9.55	-3.26	0.000287	0.00937	129	fatty acid binding protein 7 [Source:RGD Symbol;Acc:69312]	Fabp7	80841	80841
ENSRNOG00000028021	4.9	47.44	3.3	18.95	-9.75	-3.29	0.000236	0.00809	119	ribosomal protein S13 [Source:RGD Symbol;Acc:621027]	Rps13	684988	684988
ENSRNOG00000049784	4.89	57.76	0.47	11.78	-10.24	-3.36	4.08e-05	0.00216	72	translin-associated factor X [Source:RGD Symbol;Acc:621574]	Tsnax	64028	64028
ENSRNOG00000033916	34.17	416.72	10.62	82.82	-10.83	-3.44	0.000134	0.00513	106		AC141489.1
ENSRNOG00000000130	0.52	6.74	0.36	1.49	-12.15	-3.6	0.000134	0.00513	103	DnaJ heat shock protein family (Hsp40) member B5 [Source:RGD Symbol;Acc:1307453]	Dnajb5	313811	313811
ENSRNOG00000030170	0.55	7.69	0.32	1.15	-12.31	-3.62	2.59e-05	0.00152	52	keratin 10 [Source:RGD Symbol;Acc:1359092]	Krt10	450225	450225
ENSRNOG00000021891	0.63	9.18	0.27	2.49	-12.64	-3.66	0.000709	0.0192	151	zinc finger, DHHC-type containing 8 [Source:RGD Symbol;Acc:1308875]	Zdhhc8	303796	303796
ENSRNOG00000000438	1.64	26.69	0.51	8.27	-13.59	-3.76	9.18e-05	0.0039	85	ring finger protein 5 [Source:RGD Symbol;Acc:1588458]	Rnf5	407784	407784
ENSRNOG00000024140	3.41	55.7	1.03	9.05	-13.73	-3.78	0.00023	0.00794	111	SFT2 domain containing 1 [Source:RGD Symbol;Acc:1359119]	Sft2d1	292305	292305
ENSRNOG00000019229	1.26	20.21	0.52	3.58	-13.78	-3.78	3e-05	0.00175	49	fibrillarin [Source:RGD Symbol;Acc:1305542]	Fbl	292747	292747
ENSRNOG00000016866	1.33	19.56	0.81	2.6	-14.04	-3.81	0.000132	0.00512	93	four and a half LIM domains 2 [Source:RGD Symbol;Acc:61963]	Fhl2	63839	63839
ENSRNOG00000046316	4.27	83.15	2.21	17.8	-16.55	-4.05	5.59e-05	0.00269	69	translocase of outer mitochondrial membrane 6 [Source:RGD Symbol;Acc:1583567]	Tomm6	681123	681123
ENSRNOG00000004740	1.32	27.65	0.53	3.71	-18.2	-4.19	3.14e-05	0.00181	47	metabolism of cobalamin associated D [Source:RGD Symbol;Acc:1303272]	Mmadhc	362134	362134
ENSRNOG00000039980	3.5	58.51	2.73	21.14	-19.37	-4.28	2.24e-07	6.92e-05	4	solute carrier family 25 member 5 [Source:RGD Symbol;Acc:620353]	Slc25a5	25176	25176
ENSRNOG00000020843	5.56	182.64	0.59	74.29	-26.62	-4.73	0.00151	0.0321	186	ferritin light chain 1-like [Source:RGD Symbol;Acc:2322860]	LOC100360087	29292	29292
ENSRNOG00000014350	3.93	135.97	0.3	14.54	-29.9	-4.9	5.2e-07	0.000117	5	cellular communication network factor 1 [Source:RGD Symbol;Acc:620763]	Ccn1	83476	83476
ENSRNOG00000024539	0.83	87.53	0.46	19.88	-80.9	-6.34	8.17e-07	0.000125	11	NADH:ubiquinone oxidoreductase subunit B6 [Source:RGD Symbol;Acc:1311354]	Ndufb6	297990	297990

## Sheet: PACAP(6-38) vs. control group
ID	mean_P6-6h	mean_K-6h	sd_P6-6h	sd_K-6h	FC	logFC	P.Value	adj.P.Val	avgRank	Description	geneName	EntrezID	EntrezIDs
ENSRNOG00000017175	10.0117	0.574031	2.38627	0.603171	25.6725	4.68215	3.71679e-07	3.42336e-05	15	H1.1 linker histone, cluster member [Source:RGD Symbol;Acc:1305706]	H1f1	291145	291145
ENSRNOG00000054172	4.44219	0.28828	0.366923	0.267675	20.3492	4.3469	8.08012e-08	1.21898e-05	7	catenin beta 1 [Source:RGD Symbol;Acc:70487]	Ctnnb1	84353	84353
ENSRNOG00000054978	73.8577	4.90373	6.24445	0.84871	16.3968	4.03535	2.30791e-08	5.79774e-06	3	H1.2 linker histone, cluster member [Source:RGD Symbol;Acc:1587893]	H1f2	684681	684681
ENSRNOG00000059093	33.268	2.18847	8.8385	0.0248587	15.4875	3.95304	5.25802e-05	0.00130333	134		AABR07012583.2
ENSRNOG00000030736	86.1604	6.30217	20.3869	2.33264	15.1974	3.92576	5.69756e-05	0.00138868	140	H2A clustered histone 20 [Source:RGD Symbol;Acc:1560965]	H2ac20	499675	499675
ENSRNOG00000060355	44.2178	3.75957	16.4297	2.08178	13.3874	3.7428	4.9675e-05	0.00124188	135	H1.5 linker histone, cluster member [Source:RGD Symbol;Acc:1590638]	H1f5	680522	680522
ENSRNOG00000059714	12.9321	1.34738	1.34449	0.791491	12.5654	3.65138	3.40022e-07	3.30577e-05	19	heat shock protein 90 alpha family class A member 1 [Source:RGD Symbol;Acc:631409]	Hsp90aa1	299331	299331
ENSRNOG00000002807	18.6805	2.12545	6.17571	0.865944	10.1976	3.35016	6.89605e-08	1.11742e-05	9	septin 9 [Source:MGI Symbol;Acc:MGI:1858222]	Septin9
ENSRNOG00000004861	11.8489	1.37976	4.34809	0.162633	8.83497	3.14323	6.43754e-08	1.08324e-05	13	integrin subunit alpha 4 [Source:RGD Symbol;Acc:1593249]	Itga4	311144	311144
ENSRNOG00000057284	5.77015	0.730333	1.49927	0.303087	8.64739	3.11227	2.55952e-05	0.000739135	115	centromere protein B [Source:RGD Symbol;Acc:1304794]	Cenpb	362217	362217
ENSRNOG00000010960	12.1112	1.81173	1.80062	0.929854	8.1183	3.02118	2.97603e-08	6.52586e-06	6	ANKH inorganic pyrophosphate transport regulator [Source:RGD Symbol;Acc:619925]	Ankh	114506	114506
ENSRNOG00000015914	16.0996	2.48018	1.80849	1.37359	7.98145	2.99665	6.09869e-07	4.6003e-05	36	U2 small nuclear RNA auxiliary factor 2 [Source:RGD Symbol;Acc:1310690]	U2af2	308335	308335
ENSRNOG00000029799	7.15489	1.17385	0.898339	0.752779	7.87556	2.97738	9.72774e-06	0.000360668	78	translocase of outer mitochondrial membrane 34 [Source:RGD Symbol;Acc:1309029]	Tomm34	311621	311621
ENSRNOG00000014528	10.6438	1.5568	2.03091	0.508587	7.8628	2.97504	3.41989e-08	6.60878e-06	8	zinc finger, SWIM-type containing 6 [Source:RGD Symbol;Acc:1306624]	Zswim6	310062	310062
ENSRNOG00000058593	7.29222	1.07602	1.49323	0.446374	7.79063	2.96174	3.1438e-07	3.20148e-05	25	zinc finger and BTB domain containing 1 [Source:RGD Symbol;Acc:1303095]	Zbtb1	314246	314246
ENSRNOG00000057096	16.6834	2.29687	5.42611	0.243383	7.75413	2.95496	1.69988e-06	9.78571e-05	52	G protein subunit alpha i1 [Source:RGD Symbol;Acc:2713]	Gnai1	25686	25686
ENSRNOG00000051948	1.7606	0.258718	0.386084	0.100736	7.68544	2.94213	4.52111e-05	0.00114999	147	host cell factor C1 [Source:RGD Symbol;Acc:1563804]	Hcfc1	363519	363519
ENSRNOG00000046891	32.2707	4.58055	13.7041	0.991109	7.59468	2.92499	3.10585e-08	6.52586e-06	12	hexokinase 1 [Source:RGD Symbol;Acc:2796]	Hk1	25058	25058
ENSRNOG00000054557	13.1567	1.96102	0.76905	0.468899	7.51491	2.90976	6.48072e-06	0.00026875	74	LSM family member 14B [Source:RGD Symbol;Acc:1563798]	Lsm14b	100362102	100362102
ENSRNOG00000009783	3.30914	0.45062	2.69447	0.237466	7.48725	2.90444	0.000225059	0.00403539	232	calcium/calmodulin-dependent protein kinase II gamma [Source:RGD Symbol;Acc:621802]	Camk2g	171140	171140
ENSRNOG00000060614	1.93065	0.291648	0.785002	0.166556	7.42991	2.89334	0.000653384	0.00918033	293	peroxidasin [Source:RGD Symbol;Acc:1560694]	Pxdn	554172	554172
ENSRNOG00000018109	20.1989	3.30903	2.02995	1.63615	7.41099	2.88967	2.34013e-07	2.59192e-05	26	chloride intracellular channel 4 [Source:RGD Symbol;Acc:61857]	Clic4	83718	83718
ENSRNOG00000029235	8.60695	1.51604	3.11236	0.933671	7.38458	2.88452	3.81531e-05	0.00100252	142	Scm-like with four mbt domains 2 [Source:RGD Symbol;Acc:1305027]	Sfmbt2	307106	307106
ENSRNOG00000010440	15.8877	2.52099	3.71535	1.07998	7.37157	2.88197	4.8528e-06	0.000216643	69	G protein subunit alpha L [Source:RGD Symbol;Acc:2715]	Gnal	24611	24611
ENSRNOG00000002669	7.646	1.21042	1.4286	0.560024	7.21631	2.85126	1.02339e-07	1.41587e-05	17	clustered mitochondria homolog [Source:RGD Symbol;Acc:1307222]	Cluh	303300	303300
ENSRNOG00000060723	17.2564	2.8145	0.506668	0.843813	7.03707	2.81497	3.94786e-07	3.56122e-05	33		AABR07071244.1
ENSRNOG00000000488	188.232	31.3525	17.1978	11.5155	7.02206	2.81189	7.75055e-10	5.59338e-07	4	high mobility group AT-hook 1 [Source:RGD Symbol;Acc:628699]	Hmga1	117062	117062
ENSRNOG00000011329	8.31535	1.30481	3.011	0.43143	7.00816	2.80904	0.000113776	0.00235365	197	pyruvate kinase M1/2 [Source:RGD Symbol;Acc:3337]	Pkm	100364062	100364062
ENSRNOG00000022631	15.1477	2.15311	7.96791	0.748031	6.82755	2.77137	0.00911498	0.0731036	543	fibroblast growth factor 5 [Source:RGD Symbol;Acc:620129]	Fgf5	60662	60662
ENSRNOG00000045920	10.1633	1.62016	2.84226	0.221243	6.80987	2.76763	3.58466e-07	3.37267e-05	35	mitochondrial calcium uniporter [Source:RGD Symbol;Acc:1589771]	Mcu	294560	294560
ENSRNOG00000005923	9.50276	1.61104	0.747465	0.218017	6.4623	2.69205	1.51767e-07	1.89709e-05	29	myotubularin related protein 2 [Source:RGD Symbol;Acc:1311865]	Mtmr2	315422	315422
ENSRNOG00000018500	16.0881	2.88148	1.12874	0.867789	6.43834	2.68669	1.67047e-09	7.69296e-07	10		AABR07028615.1
ENSRNOG00000009625	14.2656	2.57837	3.72969	0.961313	6.43472	2.68588	6.28541e-05	0.00149684	172	dihydropyrimidinase-like 2 [Source:RGD Symbol;Acc:2517]	Dpysl2	25416	25416
ENSRNOG00000009139	12.4384	2.21441	0.390493	0.587053	6.39265	2.67641	4.29357e-07	3.79482e-05	38	far upstream element binding protein 3 [Source:RGD Symbol;Acc:1307004]	Fubp3	362106	362106
ENSRNOG00000024352	4.51963	0.826082	0.239514	0.321742	6.3429	2.66514	2.0817e-05	0.000645917	124	tRNA-yW synthesizing protein 1 homolog [Source:RGD Symbol;Acc:1310420]	Tyw1	304423	304423
ENSRNOG00000028650	8.00831	1.60356	1.62142	0.938005	6.22938	2.63909	3.50095e-08	6.60878e-06	16	inverted formin, FH2 and WH2 domain containing [Source:NCBI gene;Acc:362790]	Inf2	362790	362790
ENSRNOG00000018840	7.28163	1.34363	0.118837	0.350564	6.15124	2.62088	4.69438e-07	3.87508e-05	44	ring finger protein 40 [Source:RGD Symbol;Acc:628638]	Rnf40	266712	266712
ENSRNOG00000012802	4.00886	0.768934	0.375876	0.251952	6.03666	2.59375	7.46697e-05	0.00169264	187	teneurin transmembrane protein 3 [Source:RGD Symbol;Acc:1306641]	Tenm3	306451	306451
ENSRNOG00000015888	25.736	5.06144	2.61994	2.11549	6.03121	2.59245	7.5446e-10	5.59338e-07	11	La ribonucleoprotein 4B [Source:RGD Symbol;Acc:1310713]	Larp4b	307070	307070
ENSRNOG00000013202	13.7037	2.49217	5.28957	0.727971	6.03053	2.59229	1.20188e-05	0.00041898	108	A-kinase anchoring protein 7 [Source:RGD Symbol;Acc:1303071]	Akap7	361458	361458
ENSRNOG00000008990	18.5254	3.52237	2.55738	0.977453	6.02144	2.59011	3.34573e-09	1.2977e-06	14	angiomotin-like 1 [Source:RGD Symbol;Acc:1305268]	Amotl1
ENSRNOG00000048297	25.9879	4.74565	4.74966	0.196175	6.01676	2.58899	3.1001e-08	6.52586e-06	18	protein quaking-like [Source:RGD Symbol;Acc:11514364]	LOC108348175	499022	499022
ENSRNOG00000005868	4.64147	0.883231	1.54981	0.435398	6.00851	2.58701	0.000102519	0.00215593	207	tetratricopeptide repeat domain 21B [Source:RGD Symbol;Acc:1565122]	Ttc21b	295654	295654
ENSRNOG00000019027	9.43297	1.79227	1.32264	0.536472	5.96322	2.57609	1.02917e-05	0.000370586	105	hyaluronan binding protein 4 [Source:RGD Symbol;Acc:1306486]	Habp4	361196	361196
ENSRNOG00000013140	2.32695	0.426747	0.794603	0.0614195	5.88155	2.5562	1.66904e-05	0.000546255	121	PDZ domain containing 2 [Source:RGD Symbol;Acc:619958]	Pdzd2	65034	65034
ENSRNOG00000017077	11.8814	2.3909	1.47952	1.08435	5.8567	2.55009	3.53384e-08	6.60878e-06	27	sorting nexin 7 [Source:RGD Symbol;Acc:1305480]	Snx7	310815	310815
ENSRNOG00000021569	4.25721	0.823589	0.540691	0.171603	5.8239	2.54198	2.97747e-08	6.52586e-06	21	TIAM Rac1 associated GEF 1 [Source:RGD Symbol;Acc:1307455]	Tiam1	304109	304109
ENSRNOG00000033568	12.5762	2.42262	3.01899	0.519582	5.8098	2.53849	1.11201e-06	7.10228e-05	61	mitogen-activated protein kinase 8 interacting protein 3 [Source:RGD Symbol;Acc:1563691]	Mapk8ip3	302983	302983
ENSRNOG00000013072	3.42134	0.727091	0.794369	0.404372	5.80776	2.53798	7.99806e-06	0.00030966	95	plexin A4 [Source:RGD Symbol;Acc:1308074]	Plxna4	312213	312213
ENSRNOG00000014183	11.7292	2.43388	2.22832	0.994259	5.68384	2.50687	1.523e-05	0.000504783	125	G protein subunit alpha q [Source:RGD Symbol;Acc:620770]	Gnaq	81666	81666
ENSRNOG00000009653	6.99205	1.4097	2.5595	0.584604	5.65008	2.49827	0.000323515	0.00530842	269	NUMB, endocytic adaptor protein [Source:RGD Symbol;Acc:620107]	Numb	29419	29419
ENSRNOG00000005916	12.6258	2.77608	4.76841	1.7968	5.63781	2.49513	9.97276e-06	0.00036359	109	protein phosphatase, Mg2+/Mn2+ dependent, 1A [Source:RGD Symbol;Acc:3373]	Ppm1a	24666	24666
ENSRNOG00000027938	3.30912	0.631623	1.15403	0.12933	5.62506	2.49187	7.18299e-05	0.00164241	195	junctional cadherin 5 associated [Source:RGD Symbol;Acc:1562037]	Jcad	498764	498764
ENSRNOG00000020353	4.36047	0.913496	1.71986	0.467271	5.62052	2.4907	0.000134507	0.00265107	231	SH3 and PX domains 2A [Source:RGD Symbol;Acc:1311185]	Sh3pxd2a	309460	309460
ENSRNOG00000060729	23.7944	4.61979	5.14907	0.452414	5.57485	2.47893	3.13241e-08	6.52586e-06	30	queuine tRNA-ribosyltransferase accessory subunit 2 [Source:RGD Symbol;Acc:1310054]	Qtrt2	288364	288364
ENSRNOG00000001515	16.8262	3.4329	0.811562	0.795555	5.55002	2.47249	8.83417e-09	2.76068e-06	22	mitogen-activated protein kinase kinase kinase 20 [Source:RGD Symbol;Acc:1561394]	Map3k20	311743	311743
ENSRNOG00000045698	18.9043	3.78743	2.7509	0.57746	5.5144	2.4632	7.01219e-06	0.00028275	98	lin-7 homolog C, crumbs cell polarity complex component [Source:RGD Symbol;Acc:621164]	Lin7c	60442	60442
ENSRNOG00000013452	60.7529	12.5151	7.84985	3.17789	5.51105	2.46233	8.6966e-09	2.76068e-06	23	reticulocalbin 1 [Source:RGD Symbol;Acc:1311292]	Rcn1	362182	362182
ENSRNOG00000028984	19.7596	4.8657	5.38777	3.72064	5.49686	2.45861	8.88817e-05	0.00193944	211	similar to Set beta isoform [Source:RGD Symbol;Acc:1563307]	RGD1563307	308503	308503
ENSRNOG00000018350	96.7096	19.1427	31.8796	3.78515	5.44454	2.44481	4.57981e-09	1.60293e-06	24	shootin 1 [Source:RGD Symbol;Acc:1311558]	Shtn1	292139	292139
ENSRNOG00000030790	7.55559	1.54893	0.976061	0.225762	5.43613	2.44258	3.10933e-08	6.52586e-06	32	catenin delta 1 [Source:RGD Symbol;Acc:1305643]	Ctnnd1	311163	311163
ENSRNOG00000057231	6.54287	1.3489	0.476461	0.301252	5.42508	2.43965	0.000398661	0.00622908	289	DEAD (Asp-Glu-Ala-Asp) box polypeptide 3 [Source:RGD Symbol;Acc:2314437]	Ddx3	100312982	100312982
ENSRNOG00000003220	70.0709	13.4256	24.6394	0.290741	5.40521	2.43435	0.000256387	0.0044989	257	H3 histone family member 3B [Source:RGD Symbol;Acc:621095]	H3f3b	100361558	100361558
ENSRNOG00000022929	4.09545	0.860889	2.03643	0.43935	5.3896	2.43018	8.62734e-05	0.00189196	213	myotubularin related protein 12 [Source:RGD Symbol;Acc:1307902]	Mtmr12	310155	310155
ENSRNOG00000061121	1.49711	0.278921	0.696739	0.0560667	5.34612	2.41849	0.000207739	0.00380219	249	WD repeat and FYVE domain containing 3 [Source:RGD Symbol;Acc:1307097]	Wdfy3	305164	305164
ENSRNOG00000022771	5.47632	1.16292	0.434214	0.252492	5.32011	2.41146	3.1952e-06	0.000157955	82	Rho GTPase activating protein 23 [Source:RGD Symbol;Acc:1309742]	Arhgap23	303501	303501
ENSRNOG00000017065	7.82836	1.77653	1.89258	0.985461	5.31968	2.41134	4.40156e-05	0.00112613	178	Rho GTPase activating protein 28 [Source:RGD Symbol;Acc:1559882]	Arhgap28	301709	301709
ENSRNOG00000033192	9.61888	2.37606	1.07008	1.53678	5.31777	2.41082	4.56848e-07	3.84367e-05	57	oncostatin M receptor [Source:RGD Symbol;Acc:1302983]	Osmr	310132	310132
ENSRNOG00000047574	10.3362	2.6187	4.83504	2.11274	5.2988	2.40566	0.000410923	0.00636385	301	neurexin 3 [Source:RGD Symbol;Acc:620212]	Nrxn3	116508	116508
ENSRNOG00000061080	9.818	2.04112	3.09164	0.647177	5.22664	2.38588	1.70662e-05	0.00055307	139	lysine methyltransferase 2C [Source:RGD Symbol;Acc:1587205]	Kmt2c	502710	502710
ENSRNOG00000019005	6.9655	1.48648	1.30352	0.284998	5.22204	2.38461	2.4269e-05	0.000721454	156	phosphodiesterase 8A [Source:RGD Symbol;Acc:735125]	Pde8a	308776	308776
ENSRNOG00000026821	5.17362	1.25694	0.429423	0.775489	5.19871	2.37815	4.9522e-06	0.000218847	96	Rho GTPase activating protein 42 [Source:RGD Symbol;Acc:1564081]	Arhgap42	500943	500943
ENSRNOG00000001241	3.39078	0.818801	0.839528	0.587831	5.19498	2.37712	0.000833401	0.0111332	349	IQ motif containing E [Source:RGD Symbol;Acc:1311349]	Iqce	304318	304318
ENSRNOG00000004657	5.63416	1.31434	1.01165	0.638447	5.14614	2.36349	1.38635e-05	0.000471788	133	Sec23 homolog A, coat complex II component [Source:RGD Symbol;Acc:1309103]	Sec23a	58817	58817
ENSRNOG00000054121	46.4617	10.5975	8.2408	3.70664	5.13254	2.35967	2.15295e-05	0.00066332	155		AABR07061178.1
ENSRNOG00000011562	2.61302	0.591901	0.435024	0.271004	5.12531	2.35764	0.00259317	0.0272891	431	SLIT and NTRK-like family, member 2 [Source:RGD Symbol;Acc:1561361]	Slitrk2	309349	309349
ENSRNOG00000009303	15.4304	3.34789	1.78545	0.622404	5.11783	2.35553	4.52965e-07	3.84367e-05	62	zwilch kinetochore protein [Source:RGD Symbol;Acc:1583880]	Zwilch	691493	691493
ENSRNOG00000018992	166.634	37.2412	12.9916	10.3126	5.11387	2.35441	1.00318e-09	6.26987e-07	31	dihydropyrimidinase-like 3 [Source:RGD Symbol;Acc:2410]	Dpysl3	25418	25418
ENSRNOG00000023768	8.02638	1.84677	2.48784	1.0504	5.11007	2.35334	8.41556e-05	0.00185481	222	RUN domain containing 1 [Source:RGD Symbol;Acc:1307490]	Rundc1	303552	303552
ENSRNOG00000009894	3.48244	0.806538	1.43232	0.45976	5.09055	2.34782	0.000654875	0.00918295	330	VPS50 subunit of EARP/GARPII complex [Source:RGD Symbol;Acc:1304751]	Vps50	312083	312083
ENSRNOG00000007242	4.73242	1.09728	0.467478	0.424967	5.06626	2.34092	3.54986e-08	6.60878e-06	42	euchromatic histone lysine methyltransferase 1 [Source:RGD Symbol;Acc:1307588]	Ehmt1	362078	362078
ENSRNOG00000011470	3.45016	0.847058	0.296196	0.495376	5.06203	2.33971	7.66626e-06	0.000302036	122	TSC complex subunit 1 [Source:RGD Symbol;Acc:620124]	Tsc1	60445	60445
ENSRNOG00000011348	6.13923	1.34354	1.31935	0.301712	5.04738	2.33554	2.52707e-05	0.000732181	170	sorting nexin 14 [Source:RGD Symbol;Acc:1310921]	Snx14	315871	315871
ENSRNOG00000005209	21.4747	4.71474	6.43282	1.00184	5.03646	2.33241	1.85069e-06	0.000104322	83	sprouty-related, EVH1 domain containing 1 [Source:RGD Symbol;Acc:1308735]	Spred1	296072	296072
ENSRNOG00000019620	11.9448	3.08308	0.261932	2.23996	5.03642	2.3324	0.000642273	0.00909367	329	polyamine-modulated factor 1 [Source:RGD Symbol;Acc:1584694]	Pmf1	681050	681050
ENSRNOG00000019799	4.64562	1.14151	0.346971	0.534041	5.01734	2.32692	3.12701e-06	0.000157249	92	protocadherin gamma subfamily C, 3 [Source:RGD Symbol;Acc:620746]	Pcdhgc3
ENSRNOG00000009585	3.92844	0.876369	1.15342	0.268289	4.97312	2.31415	5.82781e-05	0.00141256	204	transcription factor 20 [Source:RGD Symbol;Acc:1594486]	Tcf20	366964	366964
ENSRNOG00000019697	20.9712	4.72961	1.84086	0.820775	4.9541	2.30862	7.54533e-08	1.15827e-05	49	ankyrin repeat domain 28 [Source:RGD Symbol;Acc:1559931]	Ankrd28	306264	306264
ENSRNOG00000000665	27.7186	6.32251	5.27373	1.3066	4.91398	2.29689	3.19076e-06	0.000157955	97	phosphatidylinositol transfer protein, beta [Source:RGD Symbol;Acc:620143]	Pitpnb	114561	114561
ENSRNOG00000001597	19.1568	4.68321	4.07366	1.9784	4.90624	2.29462	3.01427e-06	0.000154239	94	activating transcription factor 2 [Source:RGD Symbol;Acc:621862]	Atf2	81647	81647
ENSRNOG00000016561	5.01127	0.955783	2.12717	0.189287	4.89015	2.28988	0.0137083	0.101136	623	PCNA clamp associated factor [Source:RGD Symbol;Acc:1303041]	Pclaf	300795	300795
ENSRNOG00000005289	3.51758	0.798274	1.0391	0.12788	4.86835	2.28343	3.20079e-05	0.00087796	186	protein kinase D3 [Source:RGD Symbol;Acc:1310236]	Prkd3	313834	313834
ENSRNOG00000045829	17.8491	4.14609	3.05751	0.817275	4.85236	2.27869	2.7932e-07	2.94464e-05	63	thrombospondin 1 [Source:RGD Symbol;Acc:1588455]	Thbs1	445442	445442
ENSRNOG00000057794	3.84864	1.20306	0.838898	0.918799	4.84336	2.27601	0.00307638	0.0310774	461	ADAM metallopeptidase with thrombospondin type 1 motif, 5 [Source:RGD Symbol;Acc:735196]	Adamts5	304135	304135
ENSRNOG00000008258	16.2147	4.09925	2.25686	2.06589	4.82963	2.27191	3.36751e-07	3.30577e-05	65	formin binding protein 1 [Source:RGD Symbol;Acc:621350]	Fnbp1	192348	192348
ENSRNOG00000034013	3.82701	0.891048	1.20624	0.268595	4.81036	2.26615	1.85991e-06	0.000104322	89	acetyl-CoA carboxylase alpha [Source:RGD Symbol;Acc:621248]	Acaca	60581	60581
ENSRNOG00000014027	6.69794	1.55669	0.878954	0.475156	4.79929	2.26282	4.67576e-07	3.87508e-05	71	similar to 4933427D14Rik protein [Source:RGD Symbol;Acc:1304728]	RGD1304728	360560	360560
ENSRNOG00000023972	16.046	3.84069	1.27857	1.0529	4.79806	2.26245	1.8653e-09	7.84991e-07	37	collagen type IV alpha 2 chain [Source:RGD Symbol;Acc:1308085]	Col4a2	306628	306628
ENSRNOG00000061928	23.3153	5.83397	2.31467	2.42634	4.78689	2.25909	6.84198e-07	5.07351e-05	75	myosin IE [Source:RGD Symbol;Acc:3144]	Myo1e	25484	25484
ENSRNOG00000009899	13.9082	3.27103	1.96918	0.84951	4.78452	2.25837	1.06658e-07	1.43578e-05	58	SKI-like proto-oncogene [Source:RGD Symbol;Acc:621399]	Skil	114208	114208
ENSRNOG00000048088	35.9934	8.89956	3.92627	3.34176	4.77262	2.25478	2.49811e-08	6.0718e-06	48	mesoderm specific transcript [Source:RGD Symbol;Acc:1594589]	Mest	58827	58827
ENSRNOG00000008934	6.3199	1.50058	0.780839	0.397003	4.76555	2.25264	8.46878e-06	0.000323319	136	transmembrane protein 65 [Source:RGD Symbol;Acc:1563224]	Tmem65	500874	500874
ENSRNOG00000004332	3.59423	0.946844	1.41276	0.66527	4.74855	2.24749	0.000270771	0.00462743	291	epidermal growth factor receptor [Source:RGD Symbol;Acc:2543]	Egfr	24329	24329
ENSRNOG00000014834	9.8122	2.42378	1.29496	0.951571	4.73789	2.24424	1.94273e-06	0.000106034	100	enhancer of polycomb homolog 1 [Source:RGD Symbol;Acc:2324280]	Epc1	100362678	100362678
ENSRNOG00000032391	10.2781	2.55186	3.03486	1.29254	4.72094	2.23907	9.88201e-06	0.000363309	150	extended synaptotagmin 2 [Source:RGD Symbol;Acc:1565705]	Esyt2	299488	299488
ENSRNOG00000031544	66.7594	16.0233	13.8097	3.76944	4.68886	2.22924	8.31017e-10	5.59338e-07	41	La ribonucleoprotein 1, translational regulator [Source:RGD Symbol;Acc:1306683]	Larp1	303158	303158
ENSRNOG00000006832	13.1136	3.12552	0.803263	0.472707	4.67386	2.22461	7.16737e-08	1.12064e-05	59	zinc finger, DHHC-type containing 5 [Source:RGD Symbol;Acc:1589737]	Zdhhc5	362156	362156
ENSRNOG00000047459	624.38	147.309	177.756	35.639	4.66757	2.22267	1.12675e-09	6.57268e-07	43	H1.4 linker histone, cluster member [Source:RGD Symbol;Acc:2776]	H1f4	201097	201097
ENSRNOG00000011137	5.29288	1.30619	1.17052	0.428019	4.65478	2.21871	2.00476e-05	0.000626489	176	zinc finger and BTB domain containing 41 [Source:RGD Symbol;Acc:1560834]	Zbtb41	289052	289052
ENSRNOG00000011661	35.9088	8.87752	4.24044	2.82809	4.65419	2.21853	1.33598e-06	8.17473e-05	91	heterogeneous nuclear ribonucleoprotein H2 [Source:RGD Symbol;Acc:1549784]	Hnrnph2	308650	308650
ENSRNOG00000007060	118.926	28.6015	7.69717	3.98448	4.63531	2.21267	5.35686e-08	9.3745e-06	60	perilipin 2 [Source:RGD Symbol;Acc:728889]	Plin2	298199	298199
ENSRNOG00000014209	11.6731	2.84916	0.998329	0.669326	4.61085	2.20503	5.90446e-06	0.000252731	132	UTP6 small subunit processome component [Source:RGD Symbol;Acc:1311017]	Utp6	360574	360574
ENSRNOG00000015496	434.206	106.918	43.5393	25.5433	4.6035	2.20273	1.1733e-11	1.02663e-07	39	tropomyosin 4 [Source:RGD Symbol;Acc:3899]	Tpm4	24852	24852
ENSRNOG00000002280	57.3639	14.4314	10.3812	4.77369	4.59666	2.20059	4.41569e-06	0.000202289	128	SH3 domain binding glutamate-rich protein like [Source:RGD Symbol;Acc:1560520]	Sh3bgrl	302363	302363
ENSRNOG00000006726	4.80855	1.2225	0.482401	0.442881	4.57444	2.1936	0.000890123	0.0117121	379	zinc finger protein 9 [Source:RGD Symbol;Acc:2293498]	Zfp9	100158232	100158232
ENSRNOG00000011989	8.68603	2.16613	1.26574	0.62231	4.5678	2.1915	1.24793e-05	0.000431596	166	vesicle amine transport 1-like [Source:RGD Symbol;Acc:1598315]	Vat1l	361414	361414
ENSRNOG00000000599	36.8234	9.21734	1.23693	2.40441	4.56324	2.19006	2.48181e-10	2.59817e-07	45	laminin subunit alpha 4 [Source:RGD Symbol;Acc:1560062]	Lama4	309816	309816
ENSRNOG00000000127	3.08899	0.850259	0.459967	0.467983	4.55876	2.18864	0.000336718	0.0054731	317	karyopherin subunit alpha 6 [Source:RGD Symbol;Acc:1306570]	Kpna6	362607	362607
ENSRNOG00000004458	3.93334	0.997582	0.978882	0.436348	4.55631	2.18787	0.000256335	0.0044989	298	stonin 2 [Source:RGD Symbol;Acc:1311502]	Ston2	314349	314349
ENSRNOG00000055340	24.5784	6.06579	3.01745	0.92739	4.55527	2.18754	3.41109e-09	1.2977e-06	54	SKI proto-oncogene [Source:RGD Symbol;Acc:1565591]	Ski	313757	313757
ENSRNOG00000015236	42.6491	10.7335	5.63284	3.01079	4.55336	2.18693	1.75576e-10	2.1947e-07	46	MYB binding protein 1a [Source:RGD Symbol;Acc:62062]	Mybbp1a	60571	60571
ENSRNOG00000032492	6.06595	1.58906	1.9999	0.986463	4.55128	2.18627	0.000678351	0.00939173	367	ubiquitin specific peptidase 22 [Source:RGD Symbol;Acc:1310354]	Usp22	303201	303201
ENSRNOG00000008865	17.6015	4.46183	1.04611	1.34975	4.52366	2.17749	5.43901e-05	0.0013406	230	SH3 and cysteine rich domain [Source:RGD Symbol;Acc:1305745]	Stac	363152	363152
ENSRNOG00000000657	49.6814	12.9623	10.0504	5.30881	4.51643	2.17518	1.90864e-06	0.000105708	113	NIMA-related kinase 7 [Source:RGD Symbol;Acc:1311160]	Nek7	360850	360850
ENSRNOG00000039902	439.447	103.89	147.831	11.2222	4.51398	2.1744	1.15216e-10	2.1947e-07	47	LBH regulator of WNT signaling pathway [Source:RGD Symbol;Acc:1584525]	Lbh	683626	683626
ENSRNOG00000010217	3.56522	0.900823	0.646365	0.267116	4.49473	2.16823	1.82269e-05	0.000582063	188	proline-rich coiled-coil 2B [Source:RGD Symbol;Acc:1595906]	Prrc2b	296637	296637
ENSRNOG00000011007	5.09667	1.30875	0.87781	0.402668	4.49409	2.16803	1.09997e-05	0.000391251	173	ubiquitin-conjugating enzyme E2O [Source:RGD Symbol;Acc:1310297]	Ube2o	303689	303689
ENSRNOG00000023334	13.1377	3.32274	2.35541	0.970552	4.48893	2.16637	4.461e-09	1.60293e-06	56	poly (ADP-ribose) polymerase family, member 14 [Source:RGD Symbol;Acc:1310490]	Parp14	303903	303903
ENSRNOG00000018011	12.0006	3.00844	1.4572	0.565471	4.48566	2.16532	1.60526e-10	2.1947e-07	53	transcription activation suppressor family member 2 [Source:RGD Symbol;Acc:1564456]	Tasor2	361269	361269
ENSRNOG00000022736	6.61246	1.64934	0.984514	0.46403	4.48192	2.16412	5.14532e-06	0.000226239	148	CDKN2A interacting protein [Source:RGD Symbol;Acc:1305302]	Cdkn2aip	306455	306455
ENSRNOG00000011026	10.354	2.53461	2.76882	0.556994	4.42806	2.14668	2.57677e-05	0.000741668	209	interferon regulatory factor 2 binding protein-like [Source:RGD Symbol;Acc:1310994]	Irf2bpl	314329	314329
ENSRNOG00000004217	16.5684	4.19581	3.97257	1.15377	4.42449	2.14551	3.1466e-07	3.20148e-05	81	serine/threonine kinase 10 [Source:RGD Symbol;Acc:3779]	Stk10	29398	29398
ENSRNOG00000005616	3.28623	0.812212	0.976699	0.0348224	4.42116	2.14442	9.15881e-05	0.00198365	255	nuclear receptor coactivator 3 [Source:RGD Symbol;Acc:620109]	Ncoa3	84584	84584
ENSRNOG00000055281	16.2904	4.10577	0.625016	0.434113	4.41989	2.14401	3.91324e-07	3.56122e-05	86	discoidin, CUB and LCCL domain containing 2 [Source:RGD Symbol;Acc:620543]	Dcbld2	155696	155696
ENSRNOG00000018823	16.7674	4.35044	4.08526	1.36013	4.40825	2.14021	9.08902e-07	6.36232e-05	104	nischarin [Source:RGD Symbol;Acc:1306950]	Nisch	306255	306255
ENSRNOG00000001640	16.8258	4.92178	2.52785	2.96523	4.39267	2.1351	5.31069e-06	0.000230376	152	translocase of outer mitochondrial membrane 70 [Source:RGD Symbol;Acc:1303049]	Tomm70	304017	304017
ENSRNOG00000013930	33.1742	8.53698	7.01037	1.74028	4.3867	2.13314	1.07583e-06	7.00264e-05	110	ring finger protein 4 [Source:RGD Symbol;Acc:3583]	Rnf4	29274	29274
ENSRNOG00000005258	54.3972	13.7783	2.91466	0.919061	4.3771	2.12998	2.3191e-08	5.79774e-06	66	myelin expression factor 2 [Source:RGD Symbol;Acc:1306547]	Myef2	679712	679712
ENSRNOG00000045918	5.73029	1.57749	1.47237	0.787399	4.3754	2.12941	3.75327e-06	0.000176565	146	jumonji and AT-rich interaction domain containing 2 [Source:RGD Symbol;Acc:1591663]	Jarid2	681740	681740
ENSRNOG00000010434	32.5725	8.43076	3.20026	1.85252	4.37331	2.12873	3.32241e-08	6.60878e-06	68	dynein cytoplasmic 1 light intermediate chain 1 [Source:RGD Symbol;Acc:71072]	Dync1li1	252902	252902
ENSRNOG00000009950	6.18087	1.62212	0.450934	0.545986	4.367	2.12664	0.000237668	0.00421824	309	Myb/SANT DNA binding domain containing 2 [Source:RGD Symbol;Acc:1562840]	Msantd2
ENSRNOG00000023238	11.5848	2.97925	2.28496	0.493337	4.36262	2.1252	2.48393e-07	2.65054e-05	84	diacylglycerol kinase, delta [Source:RGD Symbol;Acc:1563309]	Dgkd	368088	368088
ENSRNOG00000019525	25.6689	6.68705	0.239736	1.42445	4.35096	2.12134	1.88398e-09	7.84991e-07	64	heat shock protein family A (Hsp70) member 9 [Source:RGD Symbol;Acc:1311806]	Hspa9	291671	291671
ENSRNOG00000008533	22.3728	6.15463	1.48763	2.46215	4.34783	2.1203	5.50649e-07	4.26387e-05	102	argonaute RISC catalytic component 2 [Source:RGD Symbol;Acc:621255]	Ago2	59117	59117
ENSRNOG00000004978	27.1844	7.13303	3.04651	2.06555	4.34483	2.1193	1.4905e-05	0.000495889	191	protein kinase cAMP-activated catalytic subunit beta [Source:RGD Symbol;Acc:1310574]	Prkacb	293508	293508
ENSRNOG00000025651	12.0212	3.0391	1.37943	0.259811	4.3446	2.11922	1.13533e-06	7.19863e-05	120	IKAROS family zinc finger 5 [Source:RGD Symbol;Acc:1310965]	Ikzf5	309031	309031
ENSRNOG00000047817	7.04922	1.80334	1.52451	0.2562	4.33014	2.11441	6.33295e-05	0.00149684	246	ecto-NOX disulfide-thiol exchanger 1 [Source:RGD Symbol;Acc:1306118]	Enox1	306038	306038
ENSRNOG00000000081	23.8316	6.00739	3.69186	0.350618	4.32921	2.1141	5.18245e-06	0.000226732	157	ANTXR cell adhesion molecule 2 [Source:RGD Symbol;Acc:1561294]	Antxr2	305633	305633
ENSRNOG00000010050	2.57757	0.653801	0.57585	0.119642	4.31277	2.10861	1.55971e-06	9.34758e-05	127	StAR-related lipid transfer domain containing 9 [Source:RGD Symbol;Acc:1593360]	Stard9	691920	691920
ENSRNOG00000004489	6.47307	1.71982	1.56901	0.664962	4.29535	2.10278	1.65537e-05	0.00054453	198	adhesion G protein-coupled receptor E5 [Source:RGD Symbol;Acc:1305595]	Adgre5	361383	361383
ENSRNOG00000020857	13.7636	3.699	0.431713	1.11315	4.28103	2.09796	1.81859e-08	5.1331e-06	70	PTPRF interacting protein alpha 1 [Source:RGD Symbol;Acc:1309009]	Ppfia1	293645	293645
ENSRNOG00000011887	5.42866	1.52153	0.858204	0.608695	4.25961	2.09072	1.73748e-05	0.000560251	202	similar to CG14967-PA [Source:RGD Symbol;Acc:1307929]	RGD1307929	303280	303280
ENSRNOG00000049361	20.5301	5.24682	4.03201	0.198814	4.24111	2.08444	9.96057e-07	6.65305e-05	123	growth arrest specific 7 [Source:RGD Symbol;Acc:621550]	Gas7	85246	85246
ENSRNOG00000000155	4.76868	1.22414	1.10186	0.359021	4.23	2.08066	0.000201191	0.00370615	310	component of oligomeric golgi complex 3 [Source:RGD Symbol;Acc:1304555]	Cog3	361073	361073
ENSRNOG00000006921	3.26009	0.935468	0.641889	0.427235	4.22826	2.08006	0.000919837	0.0119238	407	RB transcriptional corepressor like 1 [Source:RGD Symbol;Acc:1595511]	Rbl1	680111	680111
ENSRNOG00000009419	8.64614	2.28237	1.98528	0.364976	4.22329	2.07837	1.95102e-06	0.000106034	143	protein tyrosine phosphatase, receptor type, G [Source:RGD Symbol;Acc:620774]	Ptprg	171357	171357
ENSRNOG00000001352	3.97311	1.05284	1.0668	0.258133	4.22236	2.07805	1.01662e-05	0.000367579	189	HECT domain E3 ubiquitin protein ligase 4 [Source:RGD Symbol;Acc:1309762]	Hectd4	304503	304503
ENSRNOG00000019996	30.0964	8.33177	5.40484	2.94409	4.21379	2.07512	7.5464e-07	5.52097e-05	119	solute carrier family 16 member 1 [Source:RGD Symbol;Acc:3690]	Slc16a1	25027	25027
ENSRNOG00000012826	4.21712	1.15856	1.01417	0.514466	4.20118	2.0708	0.000406672	0.00632039	358	cAMP responsive element binding protein 3-like 2 [Source:RGD Symbol;Acc:1306040]	Creb3l2	362339	362339
ENSRNOG00000004783	14.6543	3.99619	2.95615	1.09176	4.19958	2.07024	3.06975e-06	0.000155843	154	family with sequence similarity 171, member B [Source:RGD Symbol;Acc:1562526]	Fam171b	499821	499821
ENSRNOG00000058111	6.18053	1.66376	0.924243	0.466554	4.19865	2.06993	1.75414e-06	0.000100318	141	integrin subunit alpha 2 [Source:RGD Symbol;Acc:621632]	Itga2	170921	170921
ENSRNOG00000018094	15.6708	4.4762	6.95545	2.51257	4.17543	2.06193	0.000410902	0.00636385	360	synaptic vesicle glycoprotein 2c [Source:RGD Symbol;Acc:619718]	Sv2c	29643	29643
ENSRNOG00000026115	4.00826	1.13427	0.983675	0.528979	4.15259	2.05401	3.13651e-05	0.000865756	238	zinc finger protein 646 [Source:RGD Symbol;Acc:1561579]	Zfp646	309003	309003
ENSRNOG00000012346	62.6709	17.1593	7.10996	4.10911	4.14391	2.05099	4.56824e-11	1.9986e-07	67	erythrocyte membrane protein band 4.1-like 2 [Source:RGD Symbol;Acc:1563977]	Epb41l2	309557	309557
ENSRNOG00000025731	22.1798	5.91319	2.24379	0.377098	4.12486	2.04435	1.41084e-05	0.000472741	208	prothymosin alpha [Source:RGD Symbol;Acc:61829]	Ptma	100359583	100359583
ENSRNOG00000011387	10.5722	2.87064	1.21897	0.479103	4.12019	2.04271	1.29089e-09	7.05958e-07	73	tet methylcytosine dioxygenase 3 [Source:RGD Symbol;Acc:1590584]	Tet3	680576	680576
ENSRNOG00000002040	23.7132	6.25459	8.66576	1.85295	4.10877	2.03871	4.39685e-07	3.84324e-05	116	BMP-2 inducible kinase [Source:RGD Symbol;Acc:1564828]	Bmp2k	498333	498333
ENSRNOG00000049378	5.87802	1.63407	1.26554	0.512008	4.10856	2.03863	2.79242e-06	0.000143727	158	DENN domain containing 5B [Source:NCBI gene;Acc:100365679]	AABR07062583.1	100365679	100365679
ENSRNOG00000056024	77.6727	21.6474	7.23466	5.51615	4.09908	2.0353	2.6724e-10	2.59817e-07	72	BCL2 interacting protein 2 [Source:RGD Symbol;Acc:1308944]	Bnip2	300811	300811
ENSRNOG00000059017	12.9535	3.91134	2.14262	2.42092	4.09882	2.03521	0.000634209	0.00902331	390		AC106292.2
ENSRNOG00000020284	40.2015	11.3156	2.01161	3.25668	4.09656	2.03441	4.2304e-08	7.55779e-06	87	protein kinase cAMP-dependent type II regulatory subunit alpha [Source:RGD Symbol;Acc:3393]	Prkar2a	29699	29699
ENSRNOG00000012424	13.8681	3.90294	2.12468	1.19172	4.09493	2.03384	1.57135e-06	9.35293e-05	149	ADAM metallopeptidase domain 23 [Source:RGD Symbol;Acc:1305739]	Adam23	301460	301460
ENSRNOG00000009590	8.29586	2.32271	1.53568	0.791337	4.09474	2.03377	7.69761e-06	0.000302036	192	storkhead box 2 [Source:RGD Symbol;Acc:708477]	Stox2	306459	306459
ENSRNOG00000002246	23.8967	6.56833	1.78352	0.934592	4.08151	2.0291	1.60776e-07	1.95387e-05	103	solute carrier family 30 member 9 [Source:RGD Symbol;Acc:1593180]	Slc30a9	498358	498358
ENSRNOG00000046502	11.2779	3.00682	1.8975	0.272752	4.07296	2.02608	2.06111e-06	0.000111326	159	lon peptidase 1, mitochondrial [Source:RGD Symbol;Acc:621598]	Lonp1	170916	170916
ENSRNOG00000021787	6.50933	1.95652	0.919898	1.01572	4.0287	2.01031	0.000146358	0.00284585	313	zinc finger protein 217 [Source:RGD Symbol;Acc:1308451]	Zfp217	311764	311764
ENSRNOG00000016036	12.2949	3.49154	3.70455	1.08669	4.00706	2.00254	0.000431995	0.00664316	373	regulation of nuclear pre-mRNA domain containing 1A [Source:RGD Symbol;Acc:1307374]	Rprd1a	291736	291736
ENSRNOG00000045931	6.5831	1.85637	1.23335	0.566771	4.00587	2.00212	1.30475e-05	0.000447707	216	SIK family kinase 3 [Source:RGD Symbol;Acc:1593938]	Sik3	684112	684112
ENSRNOG00000053234	13.3149	3.71816	1.36122	0.410111	3.9926	1.99733	1.97221e-07	2.24115e-05	112	CCR4-NOT transcription complex, subunit 3 [Source:RGD Symbol;Acc:1304771]	Cnot3	308311	308311
ENSRNOG00000050057	7.58076	2.12732	1.47466	0.51504	3.98701	1.99531	2.33156e-05	0.000710841	235	ATP binding cassette subfamily A member 3 [Source:RGD Symbol;Acc:1307174]	Abca3	302973	302973
ENSRNOG00000018384	4.36269	1.14458	2.59594	0.308518	3.97186	1.98981	0.000486968	0.00727127	383	ADAM metallopeptidase domain 12 [Source:RGD Symbol;Acc:1583652]	Adam12	679837	679837
ENSRNOG00000018477	11.3979	3.26205	0.233619	0.719938	3.96714	1.9881	1.03561e-07	1.41587e-05	106	OTU deubiquitinase 4 [Source:RGD Symbol;Acc:1305606]	Otud4	307774	307774
ENSRNOG00000023021	7.44974	2.10742	3.14608	0.654812	3.94827	1.98122	0.000265247	0.00455975	350	MSL complex subunit 2 [Source:RGD Symbol;Acc:1310355]	Msl2	315959	315959
ENSRNOG00000025296	23.2888	6.78968	1.29947	1.89033	3.93719	1.97717	5.68427e-08	9.75243e-06	99	leucine rich repeat containing 8 VRAC subunit A [Source:RGD Symbol;Acc:1311690]	Lrrc8a	311846	311846
ENSRNOG00000013305	9.2015	2.69349	1.7619	0.826989	3.93219	1.97533	1.85774e-05	0.000588956	234	ATPase secretory pathway Ca2+ transporting 1 [Source:RGD Symbol;Acc:621311]	Atp2c1	170699	170699
ENSRNOG00000037227	8.79639	2.53807	0.576076	0.624571	3.92586	1.97301	1.41552e-05	0.000472741	225	YES proto-oncogene 1, Src family tyrosine kinase [Source:RGD Symbol;Acc:3977]	Yes1	24884	24884
ENSRNOG00000013265	4.73019	1.32285	1.22405	0.0900527	3.9253	1.9728	0.000133009	0.00265107	314	transforming growth factor, beta receptor 2 [Source:RGD Symbol;Acc:69651]	Tgfbr2	81810	81810
ENSRNOG00000008616	5.87212	1.67158	1.40433	0.384354	3.92258	1.9718	0.000103309	0.00216257	305	ubiquitin protein ligase E3 component n-recognin 3 [Source:RGD Symbol;Acc:1565257]	Ubr3	311115	311115
ENSRNOG00000057147	33.1149	9.50926	2.89959	2.16271	3.91921	1.97056	7.92915e-06	0.00030966	206	PRA1 domain family, member 2 [Source:RGD Symbol;Acc:1566287]	Praf2	367743	367743
ENSRNOG00000008425	7.38554	2.13006	1.01008	0.560291	3.91186	1.96785	6.70393e-06	0.000274109	200	neuron navigator 1 [Source:RGD Symbol;Acc:1590261]	Nav1	685707	685707
ENSRNOG00000020930	39.9358	11.6487	8.89985	3.05563	3.89929	1.96321	6.40395e-06	0.000266831	199	ataxin 7-like 3 [Source:RGD Symbol;Acc:1311493]	Atxn7l3	287734	287734
ENSRNOG00000001424	4.90067	1.42747	0.65552	0.46996	3.89495	1.9616	0.000186344	0.0034618	328	cut-like homeobox 1 [Source:RGD Symbol;Acc:620618]	Cux1	116639	116639
ENSRNOG00000010232	7.20507	1.99056	3.02947	0.316662	3.88171	1.95669	0.00271984	0.0283654	529	ectonucleotide pyrophosphatase/phosphodiesterase family member 5 [Source:RGD Symbol;Acc:1359199]	Enpp5	316249	316249
ENSRNOG00000019507	24.2582	6.95741	6.40433	1.54149	3.86993	1.95231	2.88346e-05	0.000811262	251	heterogeneous nuclear ribonucleoprotein U-like 2 [Source:RGD Symbol;Acc:1562784]	Hnrnpul2	309197	309197
ENSRNOG00000010489	26.6409	7.89146	1.68608	2.04724	3.86733	1.95134	6.04696e-10	5.29109e-07	85	sterile alpha motif domain containing 4A [Source:RGD Symbol;Acc:1310361]	Samd4a	305826	305826
ENSRNOG00000004753	27.6808	7.87801	13.477	2.53945	3.86351	1.94991	0.000502625	0.00740399	398	NSF attachment protein beta [Source:RGD Symbol;Acc:1589649]	Napb	499903	499903
ENSRNOG00000005228	2.94254	0.842011	0.874647	0.177642	3.85238	1.94575	0.0010839	0.0135295	443	N-acetylglucosamine-1-phosphate transferase subunits alpha and beta [Source:RGD Symbol;Acc:1564821]	Gnptab	362865	362865
ENSRNOG00000015488	22.5619	6.53695	1.79959	0.698173	3.84185	1.9418	7.66075e-09	2.57814e-06	93	TEA domain transcription factor 1 [Source:RGD Symbol;Acc:1549742]	Tead1	361630	361630
ENSRNOG00000060946	9.60981	2.7553	2.1173	0.23905	3.83777	1.94027	9.53267e-06	0.00035494	220	calcium/calmodulin dependent serine protein kinase [Source:RGD Symbol;Acc:62004]	Cask	100910506	100910506
ENSRNOG00000006241	6.63634	1.86451	1.28513	0.212472	3.82962	1.9372	4.12744e-05	0.00107166	270	membrane associated ring-CH-type finger 7 [Source:RGD Symbol;Acc:1308993]	Marchf7	311059	311059
ENSRNOG00000007440	12.6558	3.76091	3.54876	1.07893	3.82951	1.93716	0.000244492	0.00432182	351	double zinc ribbon and ankyrin repeat domains 1 [Source:RGD Symbol;Acc:1311344]	Dzank1	311486	311486
ENSRNOG00000017673	13.1049	3.86093	2.22036	0.790459	3.82795	1.93657	6.34659e-05	0.00149684	285	BR serine/threonine kinase 1 [Source:RGD Symbol;Acc:1563268]	Brsk1	499073	499073
ENSRNOG00000011175	225.184	64.9763	27.5352	5.65833	3.8246	1.93531	1.898e-08	5.18984e-06	101	heterogeneous nuclear ribonucleoprotein A2/B1 [Source:RGD Symbol;Acc:1310403]	Hnrnpa2b1	362361	362361
ENSRNOG00000061844	54.1059	15.6136	10.8009	4.19519	3.82158	1.93417	3.57734e-05	0.000952566	263		AABR07005618.1
ENSRNOG00000002349	39.0079	11.0887	14.2935	1.72718	3.81989	1.93353	4.3123e-05	0.00110653	273	gamma-aminobutyric acid type A receptor alpha2 subunit [Source:RGD Symbol;Acc:61856]	Gabra2	289606	289606
ENSRNOG00000056746	5.64234	1.70404	1.3322	0.554806	3.8177	1.9327	6.3644e-06	0.000266452	212	trichohyalin [Source:RGD Symbol;Acc:1309635]	Tchh	310588	310588
ENSRNOG00000017500	3.08715	0.892165	0.387396	0.0968442	3.79484	1.92404	0.00150848	0.0175521	482	MTSS I-BAR domain containing 2 [Source:RGD Symbol;Acc:1309731]	Mtss2	307845	307845
ENSRNOG00000040297	6.15873	1.81144	2.06793	0.515551	3.77166	1.9152	3.39624e-05	0.000922195	262	tetratricopeptide repeat domain 37 [Source:RGD Symbol;Acc:1306062]	Ttc37	294595	294595
ENSRNOG00000014161	4.41024	1.19197	1.68082	0.0998204	3.76778	1.91372	0.00584092	0.0509984	611	RNA binding motif protein 15B [Source:RGD Symbol;Acc:1305937]	Rbm15b	315988	315988
ENSRNOG00000019035	16.7533	5.20348	2.31578	1.95791	3.76625	1.91313	1.82736e-06	0.000103827	179	transient receptor potential cation channel, subfamily M, member 8 [Source:RGD Symbol;Acc:620762]	Trpm8	171384	171384
ENSRNOG00000002232	6.28353	1.90816	0.940709	0.479608	3.76521	1.91273	4.94908e-06	0.000218847	205	AF4/FMR2 family, member 1 [Source:RGD Symbol;Acc:1307940]	Aff1	305152	305152
ENSRNOG00000017265	10.1832	3.01194	1.91495	0.496859	3.76239	1.91165	1.08306e-06	7.00264e-05	171	transmembrane protein 131 [Source:RGD Symbol;Acc:1309266]	Tmem131	316335	316335
ENSRNOG00000009052	7.04856	2.11704	2.30886	0.846067	3.76073	1.91101	0.000900333	0.011811	436	insulin-like growth factor 2 mRNA binding protein 3 [Source:RGD Symbol;Acc:1306512]	Igf2bp3	312320	312320
ENSRNOG00000004693	10.2346	2.96451	1.91916	0.3984	3.75998	1.91073	7.39635e-05	0.00168099	304	PBX homeobox 1 [Source:RGD Symbol;Acc:1308213]	Pbx1	304947	304947
ENSRNOG00000027152	4.86054	1.50367	0.928237	0.542633	3.75764	1.90983	5.92112e-06	0.000252731	214	NEDD4 binding protein 2 [Source:RGD Symbol;Acc:1565738]	N4bp2	305342	305342
ENSRNOG00000002864	8.15613	2.40859	1.06606	0.157473	3.74099	1.90342	3.93981e-05	0.00103214	277	nucleus accumbens associated 1 [Source:RGD Symbol;Acc:621003]	Nacc1	171454	171454
ENSRNOG00000021815	6.66015	1.96714	1.09996	0.0558055	3.73933	1.90278	3.48049e-07	3.34662e-05	151	DNA ligase 3 [Source:RGD Symbol;Acc:1309875]	Lig3	303369	303369
ENSRNOG00000055365	5.32865	1.5905	1.35202	0.309018	3.73279	1.90025	0.000137495	0.00270354	331	ER degradation enhancing alpha-mannosidase like protein 1 [Source:RGD Symbol;Acc:1563633]	Edem1	297504	297504
ENSRNOG00000049988	4.20608	1.29624	0.775977	0.391803	3.72801	1.8984	0.00215544	0.0234438	523	mbt domain containing 1 [Source:RGD Symbol;Acc:1592427]	Mbtd1	688133	688133
ENSRNOG00000012061	4.8073	1.36681	1.96125	0.196309	3.72117	1.89576	0.0124565	0.0929984	709	protein kinase C, beta [Source:RGD Symbol;Acc:3396]	Prkcb	25023	25023
ENSRNOG00000001335	8.40243	2.52873	1.33859	0.624764	3.71026	1.89152	4.3314e-06	0.000199472	210	zinc finger with KRAB and SCAN domains 1 [Source:RGD Symbol;Acc:1560616]	Zkscan1	498160	498160
ENSRNOG00000042519	22.7166	7.12841	3.28704	2.41049	3.69716	1.88642	5.0149e-07	3.98913e-05	164	pseudopodium-enriched atypical kinase 1 [Source:RGD Symbol;Acc:1312026]	Peak1	315686	315686
ENSRNOG00000048848	16.6599	5.0378	2.62996	0.657941	3.69225	1.8845	5.42316e-07	4.23684e-05	169	coiled-coil domain containing 9 [Source:RGD Symbol;Acc:1584422]	Ccdc9	684934	684934
ENSRNOG00000007323	12.1186	3.87547	1.44982	1.49211	3.67671	1.87842	9.28932e-06	0.000348701	237	RIC8 guanine nucleotide exchange factor B [Source:RGD Symbol;Acc:631419]	Ric8b	314681	314681
ENSRNOG00000047244	30.7176	9.83511	2.97024	3.45449	3.65542	1.87004	0.000305012	0.00507388	384	nucleoporin 214 [Source:RGD Symbol;Acc:1304977]	Nup214
ENSRNOG00000060479	10.5545	3.16998	3.58915	0.590694	3.64807	1.86713	0.000260279	0.00454579	370	Sp3 transcription factor [Source:RGD Symbol;Acc:1583765]	Sp3	367846	367846
ENSRNOG00000007128	166.523	51.2064	4.5495	7.18399	3.64604	1.86633	9.90049e-11	2.1947e-07	107	NOP56 ribonucleoprotein [Source:RGD Symbol;Acc:1308892]	Nop56	362214	362214
ENSRNOG00000009110	52.778	16.8154	0.698481	5.40584	3.64473	1.86581	4.52809e-07	3.84367e-05	168	presenilin 1 [Source:RGD Symbol;Acc:3425]	Psen1	29192	29192
ENSRNOG00000060144	5.50031	1.70187	1.3036	0.361512	3.63627	1.86246	0.000100692	0.00212815	327	ankyrin repeat and LEM domain containing 2 [Source:RGD Symbol;Acc:1310191]	Ankle2	360829	360829
ENSRNOG00000008036	1.8576	0.607957	0.343912	0.325613	3.61524	1.85409	0.00188227	0.020954	530	DENN domain containing 4C [Source:RGD Symbol;Acc:1308489]	Dennd4c	313340	313340
ENSRNOG00000003803	9.60732	3.02258	2.55122	0.907197	3.60858	1.85143	2.63761e-05	0.000756693	276	zinc finger, DHHC-type containing 17 [Source:RGD Symbol;Acc:1595790]	Zdhhc17	366889	366889
ENSRNOG00000004186	4.27869	1.34405	1.6536	0.47849	3.60428	1.84971	0.00155537	0.0179308	513	sorting nexin 13 [Source:RGD Symbol;Acc:1309778]	Snx13	362731	362731
ENSRNOG00000042536	6.41252	2.3447	1.22385	1.60151	3.60202	1.84881	0.00058622	0.00845046	429	phosphodiesterase 4D [Source:RGD Symbol;Acc:3281]	Pde4d	24627	24627
ENSRNOG00000015511	32.5515	10.2853	4.74776	2.48778	3.58948	1.84378	6.73137e-07	5.03415e-05	180	5-aminoimidazole-4-carboxamide ribonucleotide formyltransferase/IMP cyclohydrolase [Source:RGD Symbol;Acc:70879]	Atic	81643	81643
ENSRNOG00000018132	11.0117	3.63036	1.51807	1.37332	3.56159	1.83252	3.40082e-06	0.000163501	221	HMG-box containing 3 [Source:RGD Symbol;Acc:1560009]	Hmgxb3	361335	361335
ENSRNOG00000011908	9.80246	3.2354	0.944699	1.28262	3.55869	1.83134	1.6731e-05	0.000546255	260	ASXL transcriptional regulator 2 [Source:RGD Symbol;Acc:1304710]	Asxl2	313922	313922
ENSRNOG00000034107	33.128	10.3501	10.1887	2.34244	3.55709	1.8307	1.13451e-05	0.000401902	250	RIKEN cDNA 1110038F14 gene [Source:MGI Symbol;Acc:MGI:2152337]	LOC681282	681282	681282
ENSRNOG00000011696	6.6429	2.0665	1.56161	0.3554	3.53758	1.82276	0.00135361	0.016247	502	LIF receptor subunit alpha [Source:RGD Symbol;Acc:621431]	Lifr	81680	81680
ENSRNOG00000046497	14.8306	4.72104	3.82304	1.23752	3.53327	1.821	9.98726e-05	0.00212108	338	BRCA1 associated protein [Source:RGD Symbol;Acc:1586551]	Brap	687346	687346
ENSRNOG00000001773	12.3526	3.87453	3.68969	0.612784	3.53255	1.82071	9.35739e-05	0.00200446	335	SUMO specific peptidase 2 [Source:RGD Symbol;Acc:708378]	Senp2	78973	78973
ENSRNOG00000034233	104.522	33.9799	23.8617	10.4987	3.52529	1.81774	1.40342e-07	1.7797e-05	160	forty-two-three domain containing 1 [Source:RGD Symbol;Acc:1306899]	Fyttd1	360726	360726
ENSRNOG00000001058	43.7666	14.1191	2.98319	3.16316	3.5251	1.81766	3.80471e-06	0.000178028	228	translocase of inner mitochondrial membrane 44 [Source:RGD Symbol;Acc:3864]	Timm44	29635	29635
ENSRNOG00000021492	8.25323	2.75422	1.15351	0.971607	3.52175	1.81629	0.00405004	0.0383909	597	RB binding protein 4, chromatin remodeling factor [Source:RGD Symbol;Acc:1593768]	Rbbp4	313048	313048
ENSRNOG00000003792	2.50119	0.787463	0.576267	0.0941474	3.50357	1.80882	0.000322798	0.00530842	401	mediator complex subunit 14 [Source:RGD Symbol;Acc:1560170]	Med14	317343	317343
ENSRNOG00000015239	8.7757	2.8046	2.87488	0.744326	3.47351	1.79639	0.00297933	0.0303654	562	glycoprotein integral membrane 1 [Source:RGD Symbol;Acc:1309759]	Ginm1	361448	361448
ENSRNOG00000013774	11.6701	3.79822	1.138	0.734417	3.4692	1.7946	0.00145831	0.017082	519	lamin B1 [Source:RGD Symbol;Acc:620522]	Lmnb1	116685	116685
ENSRNOG00000010037	15.1352	4.74078	5.62483	0.711502	3.46773	1.79399	2.16122e-05	0.000663532	280	erythrocyte membrane protein band 4.1 [Source:RGD Symbol;Acc:1564762]	Epb41	313052	313052
ENSRNOG00000051440	2.89016	0.929763	0.624373	0.140409	3.46334	1.79217	6.32703e-05	0.00149684	323	protein phosphatase 1, regulatory subunit 12B [Source:RGD Symbol;Acc:1309287]	Ppp1r12b	304813	304813
ENSRNOG00000016050	42.7285	14.1888	5.02544	3.95731	3.4538	1.78818	1.96144e-07	2.24115e-05	174	Fibroblast growth factor receptor 1 [Source:RGD Symbol;Acc:620713]	Fgfr1	79114	79114
ENSRNOG00000011358	4.85082	1.43263	2.79613	0.236435	3.45303	1.78786	0.0010305	0.0130289	488	homeodomain interacting protein kinase 3 [Source:RGD Symbol;Acc:619884]	Hipk3	83617	83617
ENSRNOG00000017029	4.19242	1.33814	0.896793	0.182757	3.44652	1.78514	0.00262543	0.0274791	557	sorting nexin 1 [Source:RGD Symbol;Acc:68935]	Snx1	84471	84471
ENSRNOG00000046874	10.8727	3.31566	5.16286	0.298226	3.44074	1.78272	0.000500893	0.00739092	433	sorting nexin 9 [Source:RGD Symbol;Acc:1584466]	Snx9	683687	683687
ENSRNOG00000016207	20.8242	6.77445	2.45263	0.714811	3.43028	1.77833	1.53561e-06	9.26664e-05	217	polypeptide N-acetylgalactosaminyltransferase 1 [Source:RGD Symbol;Acc:620358]	Galnt1	79214	79214
ENSRNOG00000021150	7.30335	2.50093	1.8744	0.918378	3.43011	1.77825	0.000242072	0.00428771	391	phospholipase C beta 3 [Source:RGD Symbol;Acc:61993]	Plcb3	29322	29322
ENSRNOG00000012163	12.0867	4.07376	1.05268	1.29047	3.42601	1.77653	7.62403e-07	5.52097e-05	201	pleckstrin homology and RUN domain containing M2 [Source:RGD Symbol;Acc:1307005]	Plekhm2	313667	313667
ENSRNOG00000037211	0.604029	0.220518	0.184173	0.168652	3.42191	1.7748	0.0411557	0.237541	936	kinesin family member 14 [Source:RGD Symbol;Acc:1310650]	Kif14	360849	360849
ENSRNOG00000033299	90999.8	29655.9	6488.26	2965.91	3.41954	1.7738	3.19205e-05	0.00087796	306	mitochondrially encoded ATP synthase 8 [Source:RGD Symbol;Acc:621240]	Mt-atp8	26196	26196
ENSRNOG00000033169	26.3419	8.89846	3.89586	2.5711	3.41791	1.77312	1.29288e-06	7.96669e-05	219	cytoplasmic polyadenylation element binding protein 4 [Source:RGD Symbol;Acc:1311931]	Cpeb4	303010	303010
ENSRNOG00000042576	8.02312	2.77942	2.58034	1.18039	3.41066	1.77005	0.00135824	0.0162803	520	t-complex 11 like 1 [Source:RGD Symbol;Acc:1562313]	Tcp11l1	499846	499846
ENSRNOG00000010447	35.4942	11.4956	3.4497	1.07887	3.40845	1.76912	2.07652e-06	0.00011147	233	tropomodulin 2 [Source:RGD Symbol;Acc:61948]	Tmod2	58814	58814
ENSRNOG00000025174	26.6686	8.79129	2.50314	1.59556	3.40793	1.7689	1.44712e-10	2.1947e-07	137	lysine acetyltransferase 6A [Source:RGD Symbol;Acc:1304892]	Kat6a	306571	306571
ENSRNOG00000045649	11.402	3.6877	2.10903	0.69503	3.39819	1.76476	7.74503e-05	0.0017348	347	arrestin domain containing 3 [Source:RGD Symbol;Acc:1359478]	Arrdc3	309945	309945
ENSRNOG00000051564	59.8255	19.7616	9.13524	3.42087	3.37456	1.7547	1.52822e-09	7.54616e-07	153	RAP2A, member of RAS oncogene family [Source:RGD Symbol;Acc:620590]	Rap2a
ENSRNOG00000038478	11.8426	3.62391	5.42381	0.407177	3.37345	1.75422	0.0222624	0.147745	851		AABR07029613.1
ENSRNOG00000013884	4.24332	1.53205	0.810394	0.788036	3.37325	1.75414	0.0052005	0.0467191	642	pleckstrin and Sec7 domain containing 3 [Source:RGD Symbol;Acc:1559968]	Psd3	306380	306380
ENSRNOG00000017707	9.33127	3.3127	0.506238	1.49915	3.36485	1.75054	0.00108955	0.0135613	514	abl-interactor 2 [Source:RGD Symbol;Acc:628771]	Abi2	286928	286928
ENSRNOG00000008749	5.18891	1.7594	0.651238	0.42409	3.35018	1.74424	6.79805e-05	0.0015778	346	collagen type V alpha 1 chain [Source:RGD Symbol;Acc:70920]	Col5a1	85490	85490
ENSRNOG00000016269	36.8408	12.4226	7.62356	3.83772	3.34872	1.74361	6.30675e-05	0.00149684	341	ribosomal protein L7-like 1 [Source:RGD Symbol;Acc:1308469]	Rpl7l1	317275	317275
ENSRNOG00000003812	7.72489	2.57387	2.17633	0.591586	3.34857	1.74355	0.0001384	0.00271524	381	neuroligin 3 [Source:RGD Symbol;Acc:621119]	Nlgn3	171297	171297
ENSRNOG00000009282	64.8849	21.8679	8.6197	4.53263	3.34581	1.74235	5.47245e-06	0.000235881	254	negative regulator of ubiquitin-like proteins 1 [Source:RGD Symbol;Acc:1359489]	Nub1	296731	296731
ENSRNOG00000021105	9.38379	3.36324	0.881451	1.52473	3.33834	1.73913	0.00104732	0.0131102	515	GA binding protein transcription factor subunit beta 2 [Source:RGD Symbol;Acc:1565234]	Gabpb2	295263	295263
ENSRNOG00000057710	30.7889	10.2704	8.17821	2.82855	3.33017	1.73559	6.78643e-06	0.000274913	261	cyclin D2 [Source:RGD Symbol;Acc:621083]	Ccnd2	64033	64033
ENSRNOG00000009258	11.8303	3.89496	0.97695	0.0307468	3.32618	1.73387	0.000497555	0.00739092	447	cyclin-dependent kinase 6 [Source:RGD Symbol;Acc:621121]	Cdk6	114483	114483
ENSRNOG00000009196	25.6421	8.65654	2.91986	1.05261	3.30762	1.72579	7.17212e-08	1.12064e-05	185	ring finger and CCCH-type domains 2 [Source:RGD Symbol;Acc:1304833]	Rc3h2	311909	311909
ENSRNOG00000027728	15.1915	5.21049	1.83478	1.08582	3.29956	1.72227	9.16953e-07	6.36773e-05	227	inhibitor of Bruton tyrosine kinase [Source:RGD Symbol;Acc:1311697]	Ibtk	315858	315858
ENSRNOG00000002171	15.0003	5.30676	0.988524	1.91237	3.29292	1.71937	9.32526e-06	0.000348701	279	pleckstrin homology-like domain, family B, member 2 [Source:RGD Symbol;Acc:1591402]	Phldb2	685611	685611
ENSRNOG00000011491	18.5572	6.52385	1.33198	1.97209	3.29189	1.71891	3.01143e-07	3.13691e-05	203	DnaJ heat shock protein family (Hsp40) member C13 [Source:RGD Symbol;Acc:1308046]	Dnajc13	363127	363127
ENSRNOG00000015576	13.9906	4.70872	2.71649	0.83731	3.29185	1.7189	8.49868e-06	0.000323319	278	hydroxysteroid dehydrogenase like 1 [Source:RGD Symbol;Acc:1308433]	Hsdl1	361418	361418
ENSRNOG00000018967	1.80483	0.515825	1.06841	0.130638	3.28985	1.71802	0.0077139	0.0637362	696	WD repeat domain 59 [Source:RGD Symbol;Acc:1592213]	Wdr59	690751	690751
ENSRNOG00000015426	9.50296	3.18885	2.88247	0.363107	3.28681	1.71669	0.00149031	0.0173638	547	purine-rich element binding protein G [Source:RGD Symbol;Acc:1305088]	Purg	361162	361162
ENSRNOG00000007483	3.59492	1.22498	1.33007	0.58392	3.28525	1.71601	0.00272671	0.0284033	586	cyclin F [Source:RGD Symbol;Acc:67401]	Ccnf	117524	117524
ENSRNOG00000049876	65.1414	22.0403	10.8466	1.19306	3.2715	1.70995	1.25391e-07	1.65506e-05	196	protein kinase cAMP-dependent type I regulatory subunit alpha [Source:RGD Symbol;Acc:3391]	Prkar1a	25725	25725
ENSRNOG00000010827	73.7587	25.2441	2.49422	3.18109	3.27091	1.70969	1.18139e-06	7.43682e-05	240	polypyrimidine tract binding protein 2 [Source:RGD Symbol;Acc:1359267]	Ptbp2	310820	310820
ENSRNOG00000005391	3.01994	1.09668	0.0470243	0.465	3.26319	1.70628	0.00103625	0.0130291	527	phosphatidylinositol-3,4,5-trisphosphate-dependent Rac exchange factor 2 [Source:RGD Symbol;Acc:1307865]	Prex2	312912	312912
ENSRNOG00000014722	2.9418	0.987771	0.820544	0.267354	3.26309	1.70624	0.00998348	0.0783099	754	Ras association (RalGDS/AF-6) and pleckstrin homology domains 1 [Source:RGD Symbol;Acc:1308387]	Raph1	363239	363239
ENSRNOG00000004912	4.74385	1.56413	2.21187	0.458263	3.25192	1.70129	0.00460539	0.0423735	647	integrin subunit alpha V [Source:RGD Symbol;Acc:1310613]	Itgav	296456	296456
ENSRNOG00000016029	5.54692	2.00545	0.818786	0.744828	3.25141	1.70107	0.00020467	0.00375443	410	RB transcriptional corepressor 1 [Source:RGD Symbol;Acc:3540]	Rb1	24708	24708
ENSRNOG00000029813	69.0511	23.9244	17.0433	4.42374	3.23879	1.69546	2.41598e-05	0.000721454	320		AABR07035218.1
ENSRNOG00000017671	10.7388	3.74135	3.41099	0.994201	3.23586	1.69415	0.000437059	0.00668578	455	RAS p21 protein activator 3 [Source:RGD Symbol;Acc:69365]	Rasa3	29372	29372
ENSRNOG00000006509	6.86022	2.37726	1.44973	0.304807	3.22286	1.68834	0.000661273	0.00924376	490	SLIT-ROBO Rho GTPase activating protein 3 [Source:RGD Symbol;Acc:1563152]	Srgap3	500287	500287
ENSRNOG00000020869	11.6663	4.08821	1.25561	0.652993	3.21313	1.68398	0.000130127	0.0026115	393	mitochondrial ribosomal protein L9 [Source:RGD Symbol;Acc:1359171]	mrpl9	310653	310653
ENSRNOG00000013579	6.56405	2.28716	1.45513	0.428019	3.20773	1.68155	0.000847466	0.0112866	512	heterogeneous nuclear ribonucleoprotein K-like [Source:RGD Symbol;Acc:2323128]	LOC100359916	100359916	100359916
ENSRNOG00000037613	5.67267	2.01128	0.855738	0.443389	3.20359	1.67969	0.000743022	0.0101585	505	lysine demethylase 6B [Source:RGD Symbol;Acc:1307629]	Kdm6b	363630	363630
ENSRNOG00000009514	21.5339	7.30035	4.6797	0.383942	3.19841	1.67736	2.97083e-05	0.000830503	332	membrane metallo-endopeptidase [Source:RGD Symbol;Acc:3098]	Mme	24590	24590
ENSRNOG00000051965	5.39099	2.02378	1.45652	0.961788	3.19058	1.67382	0.00580147	0.0507122	680	SMAD family member 4 [Source:RGD Symbol;Acc:3033]	Smad4	50554	50554
ENSRNOG00000043099	68.7554	24.3768	1.71048	4.88675	3.18952	1.67334	3.38357e-07	3.30577e-05	226	DExD-box helicase 21 [Source:RGD Symbol;Acc:1307306]	Ddx21	685025	685025
ENSRNOG00000008986	8.80436	3.00671	1.57059	0.251651	3.18532	1.67144	9.3694e-05	0.00200446	387	diaphanous-related formin 3 [Source:RGD Symbol;Acc:1593287]	Diaph3	290396	290396
ENSRNOG00000015308	1.98042	0.656903	0.920571	0.208826	3.18267	1.67024	0.0255007	0.164308	896	PDZ binding kinase [Source:RGD Symbol;Acc:1309565]	Pbk	290326	290326
ENSRNOG00000014019	16.6373	6.58263	2.75017	3.91731	3.17179	1.6653	0.00185129	0.0206617	574	TBC1 domain family, member 7 [Source:RGD Symbol;Acc:1307661]	Tbc1d7	361227	361227
ENSRNOG00000006357	7.0182	2.52032	2.0205	1.10694	3.16822	1.66367	0.00683082	0.0575261	715	SH3GL interacting endocytic adaptor 1 [Source:RGD Symbol;Acc:1564957]	Sgip1	313413	313413
ENSRNOG00000032215	34.8285	12.702	7.67596	4.57825	3.16631	1.6628	1.6193e-05	0.000534675	316	chromodomain Y-like [Source:RGD Symbol;Acc:1549745]	Cdyl	361237	361237
ENSRNOG00000011254	27.373	9.60847	5.79128	1.35102	3.1656	1.66248	6.60487e-06	0.000272344	287	family with sequence similarity 76, member A [Source:RGD Symbol;Acc:1305162]	Fam76a	362618	362618
ENSRNOG00000007764	4.88626	1.66466	2.65196	0.636409	3.15747	1.65877	0.00327586	0.0324618	627	FERM domain containing 4B [Source:RGD Symbol;Acc:620172]	Frmd4b	252858	252858
ENSRNOG00000011460	2.53294	0.891906	0.677985	0.0968161	3.15243	1.65646	0.0107195	0.0827851	780	ARFGEF family member 3 [Source:RGD Symbol;Acc:1309903]	Arfgef3	292947	292947
ENSRNOG00000030840	12.8731	4.41759	3.44844	0.125039	3.14173	1.65156	0.00056584	0.00823478	491	cell adhesion molecule 2 [Source:RGD Symbol;Acc:1305678]	Cadm2	360687	360687
ENSRNOG00000018205	18.7006	6.76092	0.286055	1.42896	3.13312	1.6476	3.45636e-05	0.00093343	353	tubulin tyrosine ligase [Source:RGD Symbol;Acc:621113]	Ttl	171572	171572
ENSRNOG00000016688	1.95595	0.700947	0.169278	0.147443	3.12651	1.64455	0.0265718	0.16878	908	stonin 1 [Source:RGD Symbol;Acc:727878]	Ston1	360202	360202
ENSRNOG00000019159	8.10443	2.86471	1.91509	0.271039	3.11904	1.6411	0.00161256	0.0184684	572	janus kinase and microtubule interacting protein 2 [Source:RGD Symbol;Acc:1559742]	Jakmip2	307479	307479
ENSRNOG00000001706	3.6151	1.32623	0.974731	0.410136	3.11873	1.64096	0.000114071	0.00235365	403	kalirin, RhoGEF kinase [Source:RGD Symbol;Acc:621865]	Kalrn	84009	84009
ENSRNOG00000004185	1.98926	0.707263	0.393204	0.123127	3.11846	1.64083	0.000745481	0.0101762	521	MON2 homolog, regulator of endosome-to-Golgi trafficking [Source:RGD Symbol;Acc:1308808]	Mon2	314894	314894
ENSRNOG00000012940	12.6251	4.69177	2.14694	1.43021	3.11305	1.63833	6.86528e-05	0.00158499	382	VPS41 subunit of HOPS complex [Source:RGD Symbol;Acc:1560511]	Vps41	306991	306991
ENSRNOG00000005513	55.7011	19.9883	6.01719	2.19442	3.11254	1.63809	1.65067e-06	9.69352e-05	265	serine and arginine rich splicing factor 5 [Source:RGD Symbol;Acc:3664]	Srsf5	29667	29667
ENSRNOG00000008929	10.3101	3.78008	1.87012	1.32267	3.10915	1.63652	0.00029387	0.00494494	449	AE binding protein 2 [Source:RGD Symbol;Acc:1307233]	Aebp2	297705	297705
ENSRNOG00000018322	20.8936	7.68003	2.66561	2.30243	3.10762	1.63581	6.29921e-05	0.00149684	380	phosphatidylinositol binding clathrin assembly protein [Source:RGD Symbol;Acc:621054]	Picalm	89816	89816
ENSRNOG00000014089	5.86071	2.10524	0.18491	0.279974	3.10603	1.63507	0.00116995	0.0144184	554	mitogen activated protein kinase kinase kinase 2 [Source:RGD Symbol;Acc:620967]	Map3k2	171492	171492
ENSRNOG00000053025	15.502	5.3787	7.77071	1.97082	3.10143	1.63293	0.00660874	0.0560877	731		AC130391.3
ENSRNOG00000024964	5.21501	1.85603	2.30811	0.55737	3.10059	1.63254	0.00550695	0.0486235	694	nuclear FMR1 interacting protein 2 [Source:RGD Symbol;Acc:1596719]	Nufip2	681371	681371
ENSRNOG00000029658	2.05578	0.76448	0.236514	0.206809	3.09677	1.63077	0.000172791	0.00326549	426	ring finger protein 213 [Source:RGD Symbol;Acc:1308168]	Rnf213	303735	303735
ENSRNOG00000058094	16.0177	5.9251	1.26854	1.71216	3.09202	1.62855	1.96931e-07	2.24115e-05	241		AABR07028902.1
ENSRNOG00000016246	9.5917	3.48651	0.876337	0.72922	3.08331	1.62448	0.000317248	0.00525742	462	teashirt zinc finger homeobox 1 [Source:RGD Symbol;Acc:1311684]	Tshz1
ENSRNOG00000051256	7.8422	2.78477	2.32601	0.790487	3.08318	1.62442	0.000141559	0.00276482	421	R3H domain and coiled-coil containing 1-like [Source:RGD Symbol;Acc:1307934]	R3hcc1l
ENSRNOG00000001573	6.89518	2.53949	0.577288	0.659057	3.08195	1.62384	0.000120153	0.00245067	414	ubiquitin specific peptidase 25 [Source:RGD Symbol;Acc:1309003]	Usp25	304150	304150
ENSRNOG00000051813	2.18632	0.811168	0.310215	0.294333	3.08187	1.62381	0.0115988	0.0879462	808	pygopus family PHD finger 1 [Source:RGD Symbol;Acc:1594620]	Pygo1	691857	691857
ENSRNOG00000014504	3.74307	1.46506	0.9662	0.620827	3.07956	1.62273	0.00148835	0.0173638	579	interleukin 1 receptor type 1 [Source:RGD Symbol;Acc:2892]	Il1r1	25663	25663
ENSRNOG00000001368	24.1475	8.402	12.622	2.11302	3.07329	1.61978	0.00307932	0.0310774	637	rabphilin 3A [Source:RGD Symbol;Acc:620073]	Rph3a	171039	171039
ENSRNOG00000001593	14.8391	5.71276	1.97298	2.04693	3.072	1.61918	0.000958479	0.0123153	549	lunapark, ER junction formation factor [Source:RGD Symbol;Acc:1312042]	Lnpk	362151	362151
ENSRNOG00000005801	6.77093	2.43184	2.43163	0.991367	3.0683	1.61744	0.00238308	0.0256166	617	syntaxin 17 [Source:RGD Symbol;Acc:708499]	Stx17	252853	252853
ENSRNOG00000043128	2.9236	1.06568	0.525875	0.191433	3.06525	1.616	0.00107799	0.0134748	556	armadillo repeat containing, X-linked 4 [Source:RGD Symbol;Acc:2325053]	Armcx4	100359678	100359678
ENSRNOG00000008421	4.73293	1.90931	1.06911	0.952725	3.06313	1.61501	0.00534214	0.0476005	701	kelch-like family member 5 [Source:RGD Symbol;Acc:1309661]	Klhl5	305351	305351
ENSRNOG00000007864	3.39029	1.21084	1.35283	0.402658	3.06232	1.61463	0.00652972	0.0556872	737	VRK serine/threonine kinase 2 [Source:RGD Symbol;Acc:1311585]	Vrk2	360991	360991
ENSRNOG00000042478	9.69209	3.58998	2.31692	0.96978	3.05633	1.6118	0.00576106	0.0505493	720	ADAM metallopeptidase domain 22 [Source:RGD Symbol;Acc:1585016]	Adam22	57033	57033
ENSRNOG00000037595	5.27744	2.11439	1.1731	1.03539	3.05257	1.61002	0.00508138	0.0459319	693	GC-rich promoter binding protein 1-like 1 [Source:RGD Symbol;Acc:1359562]	Gpbp1l1	313519	313519
ENSRNOG00000025155	1.60118	0.621441	0.2897	0.259993	3.05187	1.60969	0.00270571	0.0282517	629	lemur tyrosine kinase 2 [Source:RGD Symbol;Acc:1598332]	Lmtk2	304286	304286
ENSRNOG00000037911	49.4405	18.088	3.14817	1.73658	3.04848	1.60809	0.000550391	0.00803993	517	LRRGT00193 [Source:RGD Symbol;Acc:1594204]	LOC680227	680227	680227
ENSRNOG00000004252	12.878	4.54899	3.28357	0.174508	3.03918	1.60368	0.00300359	0.0305598	643	eukaryotic translation initiation factor 3 subunit H [Source:RGD Symbol;Acc:11498408]	LOC108348062	100911110	100911110
ENSRNOG00000048036	1.89923	0.719646	0.47214	0.220698	3.03577	1.60206	0.00850279	0.0688884	778	neurocan [Source:RGD Symbol;Acc:619941]	Ncan	58982	58982
ENSRNOG00000024563	2.36318	0.913805	0.29029	0.337697	3.03524	1.60181	0.00151615	0.0176031	588	glucosidase, alpha; neutral C [Source:RGD Symbol;Acc:2660]	Ganc	24382	24382
ENSRNOG00000028380	19.9424	7.49375	0.754886	1.74846	3.03401	1.60122	1.39243e-05	0.000471788	343	coiled-coil domain containing 66 [Source:RGD Symbol;Acc:1560873]	Ccdc66	306238	306238
ENSRNOG00000053210	44.1859	16.7292	1.90572	4.50057	3.03399	1.60122	3.22576e-07	3.2443e-05	253	zinc finger CCCH-type containing 11A [Source:RGD Symbol;Acc:1308290]	Zc3h11a	360845	360845
ENSRNOG00000017882	3.99365	1.48309	0.825899	0.495512	3.03377	1.60111	0.00117732	0.0144888	566	calcium/calmodulin-dependent protein kinase ID [Source:RGD Symbol;Acc:1560691]	Camk1d	307124	307124
ENSRNOG00000020435	10.0459	3.69168	1.20115	0.609099	3.02981	1.59923	0.000276883	0.00469521	469	telomeric repeat binding factor 2 [Source:RGD Symbol;Acc:1310881]	Terf2	361403	361403
ENSRNOG00000016334	11.557	4.31173	1.72337	0.719075	3.02388	1.5964	8.00859e-05	0.00177856	412	polypyrimidine tract binding protein 3 [Source:RGD Symbol;Acc:621671]	Ptbp3	83515	83515
ENSRNOG00000021023	25.444	7.57473	15.2656	0.541831	3.01998	1.59454	0.00494866	0.0448248	704	myelin-associated glycoprotein [Source:RGD Symbol;Acc:3035]	Mag	29409	29409
ENSRNOG00000012927	67.8678	25.0466	2.97454	1.84578	3.01625	1.59276	1.0575e-06	7.00264e-05	281	ribosomal RNA processing 9, U3 small nucleolar RNA binding protein [Source:RGD Symbol;Acc:1307881]	Rrp9	363134	363134
ENSRNOG00000004956	1.81729	0.797371	0.347267	0.538195	3.01112	1.5903	0.0311028	0.190702	962	jade family PHD finger 2 [Source:RGD Symbol;Acc:1309152]	Jade2	303113	303113
ENSRNOG00000001272	4.61903	1.72593	0.810882	0.380797	3.00605	1.58787	0.000150644	0.00289701	439	minichromosome maintenance complex component 3 associated protein [Source:RGD Symbol;Acc:1306834]	Mcm3ap	294339	294339
ENSRNOG00000011625	19.0994	7.28736	1.46243	1.9002	3.0019	1.58588	1.66544e-07	1.98533e-05	252	tankyrase [Source:RGD Symbol;Acc:1308784]	Tnks	290794	290794
ENSRNOG00000015440	4.81344	1.82951	0.31558	0.501107	3.00023	1.58508	0.000348179	0.00560601	496	WRN RecQ like helicase [Source:RGD Symbol;Acc:1564788]	Wrn	290805	290805
ENSRNOG00000018046	27.6347	10.251	8.05824	2.11234	2.9958	1.58294	6.62792e-05	0.00154651	408	galectin 8 [Source:RGD Symbol;Acc:621272]	Lgals8	116641	116641
ENSRNOG00000013412	13.8684	5.02575	2.21005	0.663076	2.98889	1.57961	0.00199043	0.0219902	621	cAMP responsive element binding protein 1 [Source:RGD Symbol;Acc:620218]	Creb1	81646	81646
ENSRNOG00000014720	11.6217	4.47979	1.39	1.2931	2.98695	1.57867	0.000275828	0.0046864	480	S1 RNA binding domain 1 [Source:RGD Symbol;Acc:1562788]	Srbd1	301665	301665
ENSRNOG00000008678	2.12688	0.809126	0.45974	0.230553	2.97514	1.57296	0.0138043	0.101441	857	ANTXR cell adhesion molecule 1 [Source:RGD Symbol;Acc:1307144]	Antxr1	362393	362393
ENSRNOG00000021469	1.11429	0.417761	0.135087	0.100073	2.95986	1.56553	0.0199657	0.135531	904	coiled-coil domain containing 14 [Source:RGD Symbol;Acc:1562189]	Ccdc14	288054	288054
ENSRNOG00000037437	4.63162	1.73236	0.521098	0.230419	2.95562	1.56346	9.33724e-05	0.00200446	430	golgin A3 [Source:RGD Symbol;Acc:1305262]	Golga3	312077	312077
ENSRNOG00000027833	4.43284	1.73445	1.05876	0.625877	2.94931	1.56038	0.000621365	0.00886941	542	folliculin interacting protein 2 [Source:RGD Symbol;Acc:1562174]	Fnip2	310538	310538
ENSRNOG00000002764	51.5027	19.4336	7.50531	2.95009	2.94633	1.55892	9.45141e-07	6.43688e-05	290	methyltransferase like 16 [Source:RGD Symbol;Acc:1593242]	Mettl16	360568	360568
ENSRNOG00000019298	76.7955	29.5728	5.5275	6.09168	2.94445	1.558	2.43331e-06	0.000129039	312	dynactin subunit 4 [Source:RGD Symbol;Acc:71023]	Dctn4	84428	84428
ENSRNOG00000054782	9.71374	3.75137	1.29782	0.878419	2.93469	1.55321	0.000457065	0.00690729	535	protein phosphatase 3 catalytic subunit beta [Source:RGD Symbol;Acc:3383]	Ppp3cb	24675	24675
ENSRNOG00000006980	20.6915	7.83446	1.1281	0.40336	2.93396	1.55285	2.33471e-07	2.59192e-05	268	valosin containing protein interacting protein 1 [Source:RGD Symbol;Acc:708520]	Vcpip1	286761	286761
ENSRNOG00000056041	3.46164	1.24674	1.68051	0.302325	2.9276	1.54972	0.0108888	0.0838705	834		AABR07062570.1
ENSRNOG00000026143	3.7843	1.36489	1.21336	0.234275	2.92757	1.5497	0.0149119	0.107125	874	cytoskeleton associated protein 2-like [Source:RGD Symbol;Acc:1590645]	Ckap2l	680515	680515
ENSRNOG00000006178	9.46629	3.71785	1.74489	1.18815	2.92508	1.54848	3.40422e-05	0.000922195	396	dynein cytoplasmic 1 heavy chain 1 [Source:RGD Symbol;Acc:2511]	Dync1h1	29489	29489
ENSRNOG00000011313	4.58819	1.78285	1.50538	0.651547	2.92468	1.54828	0.00123611	0.0150641	596	sortilin-related VPS10 domain containing receptor 1 [Source:RGD Symbol;Acc:1305910]	Sorcs1	309533	309533
ENSRNOG00000060329	59.0795	23.7213	6.93238	8.43162	2.91761	1.54479	7.01668e-05	0.00161144	422	embigin [Source:RGD Symbol;Acc:621067]	Emb	114511	114511
ENSRNOG00000008598	7.56429	2.94883	0.876168	0.627411	2.91623	1.54411	1.03449e-05	0.000370976	361	BTB domain containing 7 [Source:RGD Symbol;Acc:1306262]	Btbd7	362772	362772
ENSRNOG00000001730	42.8427	16.597	5.47654	4.014	2.91036	1.5412	3.33396e-06	0.000161172	326	ArfGAP with coiled-coil, ankyrin repeat and PH domains 2 [Source:RGD Symbol;Acc:1562939]	Acap2	619382	619382
ENSRNOG00000021392	45.5218	17.6211	3.04397	2.62918	2.90526	1.53867	5.6627e-07	4.34637e-05	296	NOC2-like nucleolar associated transcriptional repressor [Source:RGD Symbol;Acc:1309387]	Noc2l	313777	313777
ENSRNOG00000004639	6.26554	2.44692	2.14126	0.693778	2.90479	1.53844	0.00444661	0.0413913	724	TNF receptor associated factor 6 [Source:RGD Symbol;Acc:1306853]	Traf6	311245	311245
ENSRNOG00000052513	37.2993	14.4287	4.42685	2.49765	2.90296	1.53753	5.30613e-07	4.18276e-05	295	WAPL cohesin release factor [Source:RGD Symbol;Acc:1590924]	Wapl	290577	290577
ENSRNOG00000016208	8.46583	3.32487	1.50021	0.742662	2.89624	1.53418	0.000155931	0.00297254	468	SET binding protein 1 [Source:RGD Symbol;Acc:1306229]	Setbp1	291423	291423
ENSRNOG00000005446	12.0757	4.64081	1.50269	0.523647	2.89358	1.53286	0.00370646	0.0358359	698	G protein subunit alpha 11 [Source:RGD Symbol;Acc:619749]	Gna11	81662	81662
ENSRNOG00000017822	47.139	18.7755	2.93625	5.60252	2.88972	1.53093	8.7456e-08	1.2754e-05	271	O-GlcNAcase [Source:RGD Symbol;Acc:621077]	Oga	154968	154968
ENSRNOG00000003834	29.2814	11.6113	5.28982	2.95319	2.88618	1.52916	3.6421e-05	0.000963288	409	mitogen activated protein kinase kinase 4 [Source:RGD Symbol;Acc:1307040]	Map2k4	287398	287398
ENSRNOG00000005908	15.2136	5.97593	1.57681	1.32465	2.88472	1.52843	4.9242e-07	3.95292e-05	303	cyclin D binding myb-like transcription factor 1 [Source:RGD Symbol;Acc:70966]	Dmtf1	114485	114485
ENSRNOG00000007518	43.2148	17.0806	4.22397	4.18744	2.88069	1.52641	8.73936e-08	1.2754e-05	272	NCK-associated protein 1 [Source:RGD Symbol;Acc:61939]	Nckap1	58823	58823
ENSRNOG00000015353	21.007	7.72779	6.84568	1.52518	2.88061	1.52638	0.000116891	0.00238978	454	serine protease 12 [Source:RGD Symbol;Acc:69238]	Prss12	85266	85266
ENSRNOG00000003679	30.2667	11.8764	4.09942	2.57515	2.87947	1.5258	1.03503e-07	1.41587e-05	275	mediator complex subunit 13 [Source:RGD Symbol;Acc:1304829]	Med13	303403	303403
ENSRNOG00000002541	11.8187	4.63149	1.63237	0.810178	2.87487	1.5235	8.46879e-06	0.000323319	363	PDS5 cohesin associated factor A [Source:RGD Symbol;Acc:1307094]	Pds5a	305343	305343
ENSRNOG00000028137	5.66766	2.1681	0.984173	0.178367	2.87467	1.5234	0.00032594	0.00533079	525	marker of proliferation Ki-67 [Source:RGD Symbol;Acc:1305476]	Mki67	291234	291234
ENSRNOG00000003743	81.3177	31.5453	4.61575	3.46965	2.87429	1.5232	1.6424e-08	4.95553e-06	258	aspartyl-tRNA synthetase [Source:RGD Symbol;Acc:621167]	Dars	116483	116483
ENSRNOG00000011287	5.24604	2.10056	2.20471	0.808103	2.86921	1.52065	0.00576551	0.0505493	774	multiple inositol-polyphosphate phosphatase 1 [Source:RGD Symbol;Acc:3089]	Minpp1	29688	29688
ENSRNOG00000006733	59.4991	23.4016	10.8314	6.12048	2.86668	1.51938	3.66611e-07	3.41261e-05	294	SLIT-ROBO Rho GTPase activating protein 2 [Source:RGD Symbol;Acc:1566016]	Srgap2	360840	360840
ENSRNOG00000016433	4.44367	1.66312	2.47036	0.729177	2.86293	1.51749	0.0151196	0.108529	891	proline-rich coiled-coil 1 [Source:RGD Symbol;Acc:1565632]	Prrc1	291444	291444
ENSRNOG00000024492	13.2922	5.4227	4.55071	2.08353	2.86267	1.51736	0.0102987	0.0803149	849	adaptor-related protein complex 1 associated regulatory protein [Source:RGD Symbol;Acc:1311435]	Ap1ar	362037	362037
ENSRNOG00000018475	10.3197	4.18502	1.12689	1.54801	2.86207	1.51706	9.71374e-05	0.00207305	452	eukaryotic translation initiation factor 4E nuclear import factor 1 [Source:RGD Symbol;Acc:1560908]	Eif4enif1	305468	305468
ENSRNOG00000061450	10.6711	4.22304	1.34276	1.13906	2.85892	1.51547	0.000349261	0.0056074	540	homer scaffold protein 2 [Source:RGD Symbol;Acc:620705]	Homer2	29547	29547
ENSRNOG00000046023	3.43	1.36023	0.267084	0.279014	2.8589	1.51546	0.00151783	0.0176031	630	exocyst complex component 4 [Source:RGD Symbol;Acc:621791]	Exoc4	116654	116654
ENSRNOG00000014549	1.98092	0.779836	0.74048	0.306952	2.85725	1.51463	0.0192555	0.131732	918	Rho guanine nucleotide exchange factor 26 [Source:RGD Symbol;Acc:1562559]	Arhgef26	310460	310460
ENSRNOG00000028688	6.50517	2.59696	0.778109	0.825369	2.85625	1.51412	0.0027817	0.0288729	669	cystinosin, lysosomal cystine transporter [Source:RGD Symbol;Acc:1308466]	Ctns	287478	287478
ENSRNOG00000003813	16.7475	6.9272	2.22142	2.72361	2.85462	1.5133	0.000220011	0.00397514	499	potassium two pore domain channel subfamily K member 10 [Source:RGD Symbol;Acc:619732]	Kcnk10	65272	65272
ENSRNOG00000050282	4.71421	1.87681	0.613554	0.460842	2.85301	1.51248	4.3119e-05	0.00110653	420	Snf2-related CREBBP activator protein [Source:RGD Symbol;Acc:1565642]	Srcap	361652	361652
ENSRNOG00000006338	4.63275	1.84794	0.873997	0.429071	2.84818	1.51004	0.000635427	0.00902596	558	LDL receptor related protein 6 [Source:RGD Symbol;Acc:1304749]	Lrp6	312781	312781
ENSRNOG00000008455	6.66869	2.62399	0.959882	0.491882	2.84809	1.51	0.000910766	0.0118693	593	transmembrane protein 87A [Source:RGD Symbol;Acc:1309417]	Tmem87a	366170	366170
ENSRNOG00000029191	22.4649	8.92266	6.79451	2.96188	2.83622	1.50397	0.00236717	0.0255324	662	similar to guanylate binding protein family, member 6 [Source:RGD Symbol;Acc:1583235]	LOC685067	685067	685067
ENSRNOG00000008088	15.9901	6.4018	1.7952	1.69587	2.83228	1.50196	0.00074882	0.01019	581	BTB domain containing 3 [Source:RGD Symbol;Acc:1311623]	Btbd3	311462	311462
ENSRNOG00000026415	17.0544	6.69502	4.77606	1.45249	2.82983	1.50071	3.57995e-06	0.000170242	352	collagen type XIV alpha 1 chain [Source:RGD Symbol;Acc:1305806]	Col14a1	314981	314981
ENSRNOG00000010989	156.051	61.7287	7.76853	5.82648	2.82074	1.49607	1.55235e-09	7.54616e-07	267	importin 5 [Source:RGD Symbol;Acc:1308715]	Ipo5	306182	306182
ENSRNOG00000008734	4.22413	1.65869	0.970272	0.463171	2.81938	1.49538	0.00492168	0.044673	770	zinc finger MYM-type containing 2 [Source:RGD Symbol;Acc:1593255]	Zmym2	305913	305913
ENSRNOG00000003953	6.9596	2.78458	2.20717	0.730007	2.81524	1.49326	0.00147924	0.0173039	636	RAB3 GTPase activating protein catalytic subunit 1 [Source:RGD Symbol;Acc:1306487]	Rab3gap1
ENSRNOG00000009478	14.5451	5.62328	4.16289	1.38311	2.81366	1.49245	0.00686144	0.0577285	812	similar to RIKEN cDNA 3110043O21 [Source:RGD Symbol;Acc:1359108]	RGD1359108	313155	313155
ENSRNOG00000001971	7.11952	2.8002	0.207356	0.112021	2.8133	1.49226	0.000148519	0.00286242	493	BBX high mobility group box domain containing [Source:RGD Symbol;Acc:1309769]	Bbx	303970	303970
ENSRNOG00000013443	67.1632	26.8925	8.38281	4.03055	2.80352	1.48724	1.28155e-06	7.95291e-05	334	transmembrane 9 superfamily member 3 [Source:RGD Symbol;Acc:1564625]	Tm9sf3	309475	309475
ENSRNOG00000048242	23.9544	10.1773	0.356531	4.12214	2.8017	1.4863	2.40323e-05	0.000720213	411	taxilin alpha [Source:RGD Symbol;Acc:1583435]	Txlna	682457	682457
ENSRNOG00000017132	2.82489	1.19652	0.444747	0.489956	2.80111	1.486	0.00423452	0.0398409	757	sorting nexin family member 30 [Source:RGD Symbol;Acc:1311367]	Snx30	298033	298033
ENSRNOG00000021497	34.0717	13.6584	2.59758	2.02652	2.80034	1.4856	1.69992e-06	9.78571e-05	344	AKT serine/threonine kinase 3 [Source:RGD Symbol;Acc:62390]	Akt3	29414	29414
ENSRNOG00000001065	12.2299	5.12926	0.901986	1.84377	2.79683	1.48379	7.75206e-05	0.0017348	459	cytohesin 3 [Source:RGD Symbol;Acc:620399]	Cyth3	116693	116693
ENSRNOG00000010299	30.869	12.4119	5.11352	1.94194	2.79377	1.48221	2.44428e-05	0.000721591	415	epidermal growth factor receptor pathway substrate 15 [Source:RGD Symbol;Acc:1305550]	Eps15	313474	313474
ENSRNOG00000025496	35.0342	14.1187	6.51873	2.81091	2.79371	1.48218	1.08441e-06	7.00264e-05	336	ubiquitin specific peptidase 7 [Source:RGD Symbol;Acc:1306915]	Usp7	360471	360471
ENSRNOG00000032152	7.98728	3.34499	1.85742	1.18909	2.79084	1.4807	0.000351775	0.00562711	550	RAB11 family interacting protein 3 [Source:RGD Symbol;Acc:1308952]	Rab11fip3	303002	303002
ENSRNOG00000016303	3.56108	1.40443	0.364985	0.139248	2.79056	1.48056	0.000252004	0.00444563	536	zinc finger protein 236 [Source:RGD Symbol;Acc:1309670]	Zfp236	291409	291409
ENSRNOG00000001717	36.0763	14.6905	3.97776	3.63406	2.78874	1.47961	1.92411e-06	0.000105886	355	OPA1, mitochondrial dynamin like GTPase [Source:RGD Symbol;Acc:708423]	Opa1	171116	171116
ENSRNOG00000047014	14.3634	5.99982	0.767095	1.94794	2.7856	1.47799	0.000709201	0.00975709	595	homer scaffold protein 1 [Source:RGD Symbol;Acc:628725]	Homer1	29546	29546
ENSRNOG00000007990	62.7416	25.3214	8.85543	3.96758	2.78361	1.47695	3.54224e-07	3.36898e-05	322	adiponectin receptor 2 [Source:RGD Symbol;Acc:1307891]	Adipor2	312670	312670
ENSRNOG00000006248	34.376	13.8638	6.6253	2.72001	2.77673	1.47339	0.000102745	0.00215593	483	tripartite motif-containing 37 [Source:RGD Symbol;Acc:1308349]	Trim37	360592	360592
ENSRNOG00000020652	11.6293	4.92248	2.32468	2.11097	2.77654	1.47329	0.00333598	0.0329085	738	transforming growth factor, beta 1 [Source:RGD Symbol;Acc:69051]	Tgfb1	59086	59086
ENSRNOG00000012748	29.7002	11.5733	7.34934	3.27	2.77532	1.47265	0.0111914	0.0856735	882	vesicle-associated membrane protein 8 [Source:RGD Symbol;Acc:620421]	Vamp8	83730	83730
ENSRNOG00000006227	12.2089	4.77292	3.25566	0.310773	2.77362	1.47177	6.21252e-05	0.0014893	458	interferon induced with helicase C domain 1 [Source:RGD Symbol;Acc:1560496]	Ifih1	499801	499801
ENSRNOG00000050016	39.5832	16.0215	5.8896	2.73153	2.77283	1.47136	7.97542e-06	0.00030966	392	general transcription factor III A [Source:RGD Symbol;Acc:619746]	Gtf3a	246299	246299
ENSRNOG00000006559	10.0327	4.27413	0.43722	1.69463	2.77233	1.4711	8.40825e-05	0.00185481	475	A-kinase anchoring protein 8 [Source:RGD Symbol;Acc:620832]	Akap8	116633	116633
ENSRNOG00000012002	46.2717	18.9245	2.95078	4.25296	2.77114	1.47048	1.67902e-07	1.98533e-05	318	IQ motif containing GTPase activating protein 1 [Source:RGD Symbol;Acc:1311884]	Iqgap1	361598	361598
ENSRNOG00000008924	34.1586	14.1393	3.2313	3.91916	2.77043	1.47011	3.15613e-06	0.000157806	369	Rho guanine nucleotide exchange factor 12 [Source:RGD Symbol;Acc:1305111]	Arhgef12	367072	367072
ENSRNOG00000005932	5.67744	2.33699	0.595983	0.522908	2.76726	1.46846	0.00151889	0.0176031	660	multiple EGF-like-domains 9 [Source:RGD Symbol;Acc:1308330]	Megf9	313270	313270
ENSRNOG00000009195	22.4122	9.12937	1.19524	1.71256	2.76593	1.46777	6.18821e-06	0.000260321	388	tankyrase 1 binding protein 1 [Source:RGD Symbol;Acc:1312021]	Tnks1bp1	295707	295707
ENSRNOG00000017669	3.49957	1.44041	0.876758	0.410856	2.76535	1.46746	0.0158976	0.112351	933	chromodomain helicase DNA binding protein 1-like [Source:RGD Symbol;Acc:1311935]	Chd1l	310707	310707
ENSRNOG00000014744	4.04441	1.59344	1.01065	0.211098	2.76106	1.46522	0.0031297	0.031297	741	phosphofurin acidic cluster sorting protein 2 [Source:RGD Symbol;Acc:1597262]	Pacs2	691631	691631
ENSRNOG00000057754	30.6459	12.5328	2.53653	2.49549	2.75572	1.46243	2.10582e-05	0.000651091	424	transcription factor 12 [Source:RGD Symbol;Acc:3829]	Tcf12	25720	25720
ENSRNOG00000008570	19.4582	8.03308	5.10337	2.34605	2.74774	1.45825	0.00103795	0.0130302	635	calcium dependent secretion activator [Source:RGD Symbol;Acc:708573]	Cadps	26989	26989
ENSRNOG00000020189	10.5598	4.10127	2.4638	0.375166	2.74398	1.45627	0.00138582	0.0164754	656	TERF1 interacting nuclear factor 2 [Source:RGD Symbol;Acc:1359192]	Tinf2	290232	290232
ENSRNOG00000006783	2.45696	0.939812	0.858481	0.0795684	2.74231	1.45539	0.000623352	0.00888327	600	nebulin [Source:RGD Symbol;Acc:1311134]	Neb	311029	311029
ENSRNOG00000010109	21.2498	8.58053	2.69726	1.24433	2.7419	1.45517	3.0799e-05	0.000855528	440	nucleolar protein 9 [Source:RGD Symbol;Acc:1566167]	Nol9	313744	313744
ENSRNOG00000016704	18.4471	7.79643	5.93946	3.44719	2.73928	1.4538	0.00378631	0.0364068	772	prenylcysteine oxidase 1 [Source:RGD Symbol;Acc:628652]	Pcyox1	246302	246302
ENSRNOG00000048433	16.0737	6.82548	2.34407	2.36663	2.73581	1.45197	0.00247315	0.0263261	714	teashirt zinc finger homeobox 2 [Source:RGD Symbol;Acc:6490867]	Tshz2
ENSRNOG00000002728	35.9352	13.0229	17.3601	1.30431	2.73314	1.45056	0.00643087	0.0549513	841	betacellulin [Source:RGD Symbol;Acc:620275]	Btc	64022	64022
ENSRNOG00000004146	4.32082	1.75746	1.03323	0.344369	2.73268	1.45032	0.00181427	0.0203524	681	coronin 7 [Source:RGD Symbol;Acc:621591]	Coro7
ENSRNOG00000048101	9.00863	3.579	2.04968	0.330975	2.72614	1.44686	0.00140715	0.0166837	663	zinc finger protein 397 [Source:RGD Symbol;Acc:6504280]	Zfp397	100909408	100909408
ENSRNOG00000050624	8.87811	3.60741	2.71915	0.529883	2.72208	1.44471	0.00612686	0.0528428	837	LysM domain containing 4 [Source:RGD Symbol;Acc:1592887]	Lysmd4	681647	681647
ENSRNOG00000001813	50.1631	20.6224	6.18948	2.5982	2.71846	1.44279	3.57506e-06	0.000170242	389	dynamin 1-like [Source:RGD Symbol;Acc:620416]	Dnm1l	114114	114114
ENSRNOG00000002001	13.1485	5.46471	1.25499	1.10112	2.71831	1.44271	2.65583e-05	0.000759428	444	intersectin 1 [Source:RGD Symbol;Acc:2935]	Itsn1	29491	29491
ENSRNOG00000010533	24.0556	9.88044	4.27283	0.898402	2.71387	1.44035	0.0009787	0.0125016	644	ADP-ribosylation factor interacting protein 1 [Source:RGD Symbol;Acc:708401]	Arfip1	60382	60382
ENSRNOG00000057934	35.1046	14.5621	1.84508	2.47837	2.71273	1.43975	1.40097e-05	0.000471788	425	thioredoxin-related transmembrane protein 1 [Source:RGD Symbol;Acc:1308455]	Tmx1	362751	362751
ENSRNOG00000000096	8.01185	3.3657	0.817975	0.729472	2.71141	1.43904	0.00242311	0.0259196	723	PDZ domain containing 1 [Source:RGD Symbol;Acc:70924]	Pdzk1	65144	65144
ENSRNOG00000001781	5.03847	2.0903	1.36387	0.477652	2.71107	1.43886	0.00134833	0.0162059	664	leishmanolysin like peptidase [Source:RGD Symbol;Acc:1311465]	Lmln	363795	363795
ENSRNOG00000024632	28.1864	11.6954	3.39888	1.84243	2.70926	1.4379	4.43619e-07	3.84324e-05	354	activating transcription factor 6 [Source:RGD Symbol;Acc:1305471]	Atf6	304962	304962
ENSRNOG00000019992	3.44624	1.41065	0.471776	0.179125	2.70856	1.43753	0.01267	0.0945122	913	cyclic nucleotide binding domain containing 2 [Source:NCBI gene;Acc:296311]	AABR07054400.1	296311	296311
ENSRNOG00000042879	1.48537	0.571869	0.78299	0.167243	2.70794	1.4372	0.00795608	0.0651223	871	centrosomal protein 192 [Source:RGD Symbol;Acc:1562797]	Cep192
ENSRNOG00000010065	18.6338	7.74798	5.44218	2.28579	2.70712	1.43676	0.00369868	0.0358214	781	diacylglycerol kinase, eta [Source:RGD Symbol;Acc:1561955]	Dgkh	361076	361076
ENSRNOG00000001774	14.5844	5.99026	1.99023	0.702999	2.70658	1.43647	0.000155506	0.00297091	541	leucine rich repeats and calponin homology domain containing 3 [Source:RGD Symbol;Acc:1306200]	Lrch3	303883	303883
ENSRNOG00000015389	11.5417	4.82963	1.57886	0.997947	2.69936	1.43262	6.40434e-05	0.0015064	494	stromal antigen 1 [Source:RGD Symbol;Acc:1310744]	Stag1	315958	315958
ENSRNOG00000025604	6.43586	2.62347	1.34718	0.258232	2.69918	1.43252	0.00577232	0.0505584	839	ATPase family, AAA domain containing 2 [Source:RGD Symbol;Acc:1304849]	Atad2	314993	314993
ENSRNOG00000022060	7.76777	3.20876	1.58801	0.406285	2.69786	1.43182	0.000910365	0.0118693	640	membrane associated guanylate kinase, WW and PDZ domain containing 1 [Source:RGD Symbol;Acc:1586025]	Magi1	500261	500261
ENSRNOG00000058096	4.41432	1.86362	1.03947	0.462793	2.69273	1.42907	0.00726063	0.0607192	864		AABR07021704.1
ENSRNOG00000020134	27.0697	11.5096	2.15036	3.05145	2.69087	1.42807	9.97171e-06	0.00036359	423	UPF1, RNA helicase and ATPase [Source:RGD Symbol;Acc:1589127]	Upf1	684558	684558
ENSRNOG00000030683	77.9904	32.7094	0.778792	6.1062	2.69057	1.42791	2.7191e-05	0.000774988	457	VPS26 retromer complex component A [Source:RGD Symbol;Acc:1359254]	Vps26a	361846	361846
ENSRNOG00000004137	5.87499	2.46563	0.97133	0.689687	2.68741	1.42621	0.00606555	0.0526523	853	ubiquitin domain containing 2 [Source:RGD Symbol;Acc:1305506]	Ubtd2	287178	287178
ENSRNOG00000012148	15.9759	6.67998	0.913955	1.00577	2.68438	1.42459	3.08125e-06	0.000155843	397	trio Rho guanine nucleotide exchange factor [Source:RGD Symbol;Acc:1308360]	Trio	310192	310192
ENSRNOG00000018381	7.7308	3.36147	0.653464	1.20928	2.68159	1.42309	0.0112954	0.0861681	910	CDK5 regulatory subunit associated protein 1-like 1 [Source:RGD Symbol;Acc:1310246]	Cdkal1	361243	361243
ENSRNOG00000004923	8.33042	3.45693	1.70253	0.615131	2.68148	1.42303	0.000228782	0.00408889	555	mitogen-activated protein kinase kinase kinase kinase 5 [Source:RGD Symbol;Acc:1562028]	Map4k5	503027	503027
ENSRNOG00000046585	58.4191	24.9701	7.85363	7.01675	2.68024	1.42236	0.00411779	0.03891	800	charged multivesicular body protein 4B [Source:NCBI gene;Acc:100359642]	AABR07054370.1	100359642	100359642
ENSRNOG00000004339	93.0991	39.8384	2.70424	10.8042	2.67634	1.42026	7.63471e-07	5.52097e-05	372	YY1 transcription factor [Source:RGD Symbol;Acc:3982]	Yy1	24919	24919
ENSRNOG00000008372	19.5475	8.19128	2.69162	1.11604	2.67591	1.42003	0.00217455	0.0235784	733	vesicle-associated membrane protein 7 [Source:RGD Symbol;Acc:621558]	Vamp7	85491	85491
ENSRNOG00000008659	25.584	10.8175	3.30569	2.58325	2.67302	1.41847	2.5014e-06	0.000131061	399	Rho GTPase activating protein 21 [Source:RGD Symbol;Acc:1311028]	Arhgap21	307178	307178
ENSRNOG00000051480	61.4464	25.8321	3.14799	3.59817	2.66891	1.41625	4.06035e-07	3.62531e-05	364	FMR1 autosomal homolog 1 [Source:RGD Symbol;Acc:1311733]	Fxr1	361927	361927
ENSRNOG00000032293	5.15056	2.22324	0.646354	0.597652	2.66873	1.41615	0.000263568	0.00455775	567	DNA polymerase gamma, catalytic subunit [Source:RGD Symbol;Acc:620057]	Polg	85472	85472
ENSRNOG00000008870	8.01279	3.37943	1.20749	0.498784	2.66552	1.41442	4.83347e-05	0.00121531	495	activating transcription factor 7 interacting protein [Source:RGD Symbol;Acc:1306030]	Atf7ip	312800	312800
ENSRNOG00000015658	10.0982	4.17806	1.16724	0.620638	2.66505	1.41416	7.65382e-05	0.00172162	522	sorbin and SH3 domain containing 1 [Source:RGD Symbol;Acc:1586598]	Sorbs1	686098	686098
ENSRNOG00000005070	12.5938	5.23967	2.81904	1.15664	2.66394	1.41356	0.000393165	0.00616523	602	speckle type BTB/POZ protein like [Source:RGD Symbol;Acc:1305847]	Spopl	296532	296532
ENSRNOG00000006718	11.392	4.7964	0.783634	0.548927	2.66249	1.41277	0.000267467	0.0045889	573	RNA binding motif protein 33 [Source:RGD Symbol;Acc:1310651]	Rbm33	362297	362297
ENSRNOG00000017642	4.83048	1.96272	1.41615	0.196805	2.66122	1.41209	0.00637358	0.0546218	866	acyl-CoA binding domain containing 5 [Source:RGD Symbol;Acc:1309411]	Acbd5	307170	307170
ENSRNOG00000000161	3.9532	1.7183	0.24995	0.566336	2.65582	1.40916	0.00376564	0.0362878	802	CHM Rab escort protein [Source:RGD Symbol;Acc:2340]	Chm	24942	24942
ENSRNOG00000059043	16.4347	6.88439	4.21111	0.977696	2.65509	1.40876	0.000337143	0.0054731	592	itchy E3 ubiquitin protein ligase [Source:RGD Symbol;Acc:1359556]	Itch	311567	311567
ENSRNOG00000001294	6.33364	2.73458	1.10431	0.897556	2.65437	1.40837	0.00760554	0.0630791	880	intraflagellar transport 81 [Source:RGD Symbol;Acc:727862]	Ift81	373066	373066
ENSRNOG00000030216	6.09289	2.60242	0.604914	0.679591	2.65124	1.40667	0.00483005	0.0440239	838	ATP-binding cassette, subfamily G (WHITE), member 3-like 1 [Source:RGD Symbol;Acc:1303294]	Abcg3l1	289453	289453
ENSRNOG00000002376	6.91799	2.9587	2.25687	0.894796	2.64805	1.40493	0.00119143	0.0146018	679	cytoplasmic linker associated protein 1 [Source:RGD Symbol;Acc:1310970]	Clasp1	304740	304740
ENSRNOG00000024114	4.68588	1.88839	1.62303	0.293329	2.64574	1.40367	0.000754061	0.0102295	648	zinc finger, DBF-type containing 2 [Source:RGD Symbol;Acc:1560005]	Zdbf2	501153	501153
ENSRNOG00000004921	5.7229	2.32417	1.99681	0.347459	2.64058	1.40085	0.00550696	0.0486235	860	nucleolar and spindle associated protein 1 [Source:RGD Symbol;Acc:1305764]	Nusap1	311336	311336
ENSRNOG00000053122	3.84457	1.59411	1.28105	0.162945	2.63883	1.3999	0.00145398	0.017054	708	sodium voltage-gated channel alpha subunit 1 [Source:RGD Symbol;Acc:69364]	Scn1a	81574	81574
ENSRNOG00000013920	6.59328	2.76251	0.514396	0.238087	2.63709	1.39895	0.00638252	0.0546449	872	Rho GTPase activating protein 26 [Source:RGD Symbol;Acc:1310923]	Arhgap26	307459	307459
ENSRNOG00000024445	4.34173	1.94972	0.330659	0.741347	2.62827	1.39411	0.00133873	0.0161348	692	SLX4 structure-specific endonuclease subunit [Source:RGD Symbol;Acc:1566009]	Slx4	302953	302953
ENSRNOG00000007744	7.81853	3.3055	0.894162	0.537561	2.62308	1.39126	0.0077215	0.0637388	894	EH-domain containing 3 [Source:RGD Symbol;Acc:621762]	Ehd3	192249	192249
ENSRNOG00000012868	21.8345	9.17232	4.87267	1.25797	2.62179	1.39055	1.58198e-06	9.35293e-05	406	uveal autoantigen with coiled-coil domains and ankyrin repeats [Source:RGD Symbol;Acc:1560011]	Uaca	315732	315732
ENSRNOG00000038597	21.7551	9.32071	0.727373	1.45605	2.61878	1.3889	1.16756e-05	0.000410286	453	discs large MAGUK scaffold protein 1 [Source:RGD Symbol;Acc:2505]	Dlg1	25252	25252
ENSRNOG00000030871	1011.88	430.709	121.801	54.8765	2.61774	1.38832	2.37242e-05	0.000715817	476	calmodulin 2 [Source:RGD Symbol;Acc:2258]	Calm2_	50663	50663
ENSRNOG00000008224	11.4331	4.93223	1.91776	1.35784	2.61546	1.38707	0.00344023	0.0337845	809	Jun dimerization protein 2 [Source:RGD Symbol;Acc:621611]	Jdp2	116674	116674
ENSRNOG00000019730	4.54243	1.97419	0.468004	0.436229	2.61537	1.38701	0.00543088	0.0481164	865	inositol polyphosphate phosphatase-like 1 [Source:RGD Symbol;Acc:68396]	Inppl1	65038	65038
ENSRNOG00000008115	3.95323	1.68606	0.863541	0.239102	2.61361	1.38604	0.00992277	0.0780794	919	Rho GTPase activating protein 11A [Source:RGD Symbol;Acc:1309107]	Arhgap11a	296060	296060
ENSRNOG00000020723	34.1496	14.7059	1.74015	2.35985	2.60824	1.38308	0.000180562	0.00338311	570	phosphatase and tensin homolog [Source:RGD Symbol;Acc:61995]	Pten	50557	50557
ENSRNOG00000009935	27.6622	11.7325	3.29084	0.701113	2.60804	1.38297	9.46936e-08	1.35831e-05	368	exportin 1 [Source:RGD Symbol;Acc:620517]	Xpo1	85252	85252
ENSRNOG00000014482	5.14637	2.26552	1.13392	0.774698	2.60381	1.38063	0.00115931	0.0143074	695	SMC5-SMC6 complex localization factor 2 [Source:RGD Symbol;Acc:1560300]	Slf2	499360	499360
ENSRNOG00000014945	64.9064	28.1592	5.97207	5.22416	2.60146	1.37932	1.76785e-05	0.000566618	474	karyopherin subunit alpha 3 [Source:RGD Symbol;Acc:1311339]	Kpna3	361055	361055
ENSRNOG00000000866	12.3762	5.02533	4.03395	0.442409	2.601	1.37907	0.00434143	0.040585	844	RNA binding motif protein, X-linked [Source:RGD Symbol;Acc:1565256]	Rbmx	302855	302855
ENSRNOG00000019023	63.6193	27.6025	3.3595	5.56244	2.6005	1.37879	4.51156e-06	0.00020454	432	threonyl-tRNA synthetase 1 [Source:RGD Symbol;Acc:1359527]	Tars1	294810	294810
ENSRNOG00000034254	1498.42	660.873	48.9851	194.624	2.59972	1.37835	3.11439e-05	0.00086237	508	actin, beta [Source:RGD Symbol;Acc:628837]	Actb	81822	81822
ENSRNOG00000024089	4.38975	2.0028	0.546952	0.843002	2.59275	1.37449	0.00459658	0.0423639	856	fibronectin type III domain containing 3B [Source:RGD Symbol;Acc:1311673]	Fndc3b	294925	294925
ENSRNOG00000061832	19.6914	9.14991	1.9853	3.79942	2.58577	1.37059	0.00142182	0.0168121	734	solute carrier family 35 member A3 [Source:RGD Symbol;Acc:1308615]	Slc35a3	310808	310808
ENSRNOG00000029667	17.9694	7.67027	2.40783	0.861526	2.58536	1.37037	0.00183099	0.0204612	763	tubulin folding cofactor E [Source:RGD Symbol;Acc:1305533]	Tbce	361255	361255
ENSRNOG00000010257	20.8951	9.08758	1.46682	1.72073	2.58207	1.36853	0.000163067	0.0030951	580	CUE domain containing 1 [Source:RGD Symbol;Acc:1304861]	Cuedc1	303419	303419
ENSRNOG00000003882	8.98377	3.84109	1.80265	0.408243	2.58182	1.36839	1.93605e-05	0.000609368	487	centrosomal protein 350 [Source:RGD Symbol;Acc:621162]	Cep350	246304	246304
ENSRNOG00000051756	13.7485	6.00005	1.44624	1.15966	2.57262	1.36324	1.40189e-05	0.000471788	479	zinc finger protein 62 [Source:RGD Symbol;Acc:1560191]	Zfp62	497894	497894
ENSRNOG00000011059	7.44304	3.22043	2.12054	0.890807	2.56902	1.36122	0.00331949	0.0327828	826	tau tubulin kinase 2 [Source:RGD Symbol;Acc:1311661]	Ttbk2	311349	311349
ENSRNOG00000057806	15.6951	7.0632	1.3517	2.16543	2.56721	1.3602	7.6353e-05	0.00172162	551	transient receptor potential cation channel, subfamily M, member 7 [Source:RGD Symbol;Acc:620053]	Trpm7	679906	679906
ENSRNOG00000014846	32.129	14.0041	4.66336	3.18486	2.56487	1.35889	0.00452318	0.0419256	861	acidic nuclear phosphoprotein 32 family member A [Source:RGD Symbol;Acc:11508551]	Anp32a	108348156	108348156
ENSRNOG00000010902	26.222	11.3775	0.460359	1.09825	2.56243	1.35751	6.62964e-06	0.000272344	456	elongin A [Source:RGD Symbol;Acc:3827]	Eloa	25562	25562
ENSRNOG00000027770	3.54037	1.53382	0.618203	0.183381	2.5606	1.35648	0.0272252	0.172125	1079	transient receptor potential cation channel, subfamily M, member 3 [Source:RGD Symbol;Acc:1304888]	Trpm3	309407	309407
ENSRNOG00000004909	6.73835	2.78002	2.45234	0.316874	2.55936	1.35578	0.0144362	0.104394	994	CCR4-NOT transcription complex, subunit 2 [Source:RGD Symbol;Acc:1311672]	Cnot2	299805	299805
ENSRNOG00000004378	5.8959	2.67551	1.5801	0.931057	2.55632	1.35407	0.00335204	0.0330296	835	ATP binding cassette subfamily A member 5 [Source:RGD Symbol;Acc:628661]	Abca5	286970	286970
ENSRNOG00000002433	35.6074	15.8611	4.51813	4.02916	2.54916	1.35002	0.000262181	0.00455175	614	G3BP stress granule assembly factor 2 [Source:RGD Symbol;Acc:1309571]	G3bp2	305240	305240
ENSRNOG00000015383	2.84847	1.19359	0.888015	0.324518	2.54849	1.34964	0.0040162	0.0381561	858	ASXL transcriptional regulator 3 [Source:RGD Symbol;Acc:1305869]	Asxl3	307555	307555
ENSRNOG00000018576	30.7385	14.0473	5.51533	4.98444	2.54725	1.34894	0.00992047	0.0780794	951	RCAN family member 3 [Source:RGD Symbol;Acc:1311826]	Rcan3	362627	362627
ENSRNOG00000019645	12.0547	5.14289	3.36448	1.00572	2.54595	1.34821	0.00130427	0.0157629	747	oxysterol binding protein 2 [Source:RGD Symbol;Acc:1310505]	Osbp2	305475	305475
ENSRNOG00000002061	4.49038	1.98139	0.484328	0.380575	2.54507	1.34771	9.77843e-05	0.00208178	565	protein tyrosine phosphatase, non-receptor type 13 [Source:RGD Symbol;Acc:1563360]	Ptpn13	498331	498331
ENSRNOG00000015255	6.30292	2.82531	1.20987	0.90803	2.54146	1.34566	0.00607699	0.0526994	902	HAUS augmin-like complex, subunit 3 [Source:RGD Symbol;Acc:1591723]	Haus3	680477	680477
ENSRNOG00000008314	12.8552	5.53829	4.76195	0.775196	2.54064	1.34519	0.000951818	0.0122838	718	origin recognition complex, subunit 3 [Source:RGD Symbol;Acc:1308457]	Orc3	313138	313138
ENSRNOG00000016381	19.5379	8.81984	2.8867	2.17702	2.53532	1.34217	0.00050037	0.00739092	661	uronyl-2-sulfotransferase [Source:RGD Symbol;Acc:1304743]	Ust	361450	361450
ENSRNOG00000043357	5.60661	2.49834	0.183279	0.506915	2.53476	1.34185	0.000185293	0.00345244	605	zinc finger protein 407 [Source:RGD Symbol;Acc:1310645]	Zfp407	307213	307213
ENSRNOG00000023446	4.68352	2.05266	0.455832	0.24153	2.53003	1.33915	0.00814098	0.0663919	937	BTB domain containing 8 [Source:RGD Symbol;Acc:2321418]	Btbd8
ENSRNOG00000026236	16.7155	7.45307	1.36064	1.59303	2.52919	1.33867	5.68823e-05	0.00138868	552	MORC family CW-type zinc finger 3 [Source:RGD Symbol;Acc:1307924]	Morc3	304074	304074
ENSRNOG00000008410	15.2903	6.83174	3.54347	1.41112	2.52902	1.33858	0.000223775	0.0040206	618	centrosomal protein 63 [Source:RGD Symbol;Acc:1561183]	Cep63	300963	300963
ENSRNOG00000060626	4.59716	2.00977	0.643169	0.301068	2.52439	1.33593	0.00513938	0.0463604	886	DNA polymerase kappa [Source:RGD Symbol;Acc:620058]	Polk	171525	171525
ENSRNOG00000031328	7.61873	3.23015	2.67693	0.778926	2.52399	1.33571	0.0111361	0.0853992	975	zinc finger protein 110 [Source:RGD Symbol;Acc:1306339]	Zfp110	308362	308362
ENSRNOG00000000989	61.9369	26.2256	17.0734	1.46088	2.52395	1.33568	0.000114016	0.00235365	584	BUD31 homolog [Source:RGD Symbol;Acc:621103]	Bud31	89819	89819
ENSRNOG00000001645	14.4225	5.53425	7.29988	0.582912	2.52039	1.33364	0.0146366	0.105494	1011	filamin A interacting protein 1-like [Source:RGD Symbol;Acc:1565927]	Filip1l	304020	304020
ENSRNOG00000030213	6.23969	2.79617	0.853472	0.623127	2.5165	1.33142	0.000784638	0.0105593	702	vacuolar protein sorting 13 homolog C [Source:RGD Symbol;Acc:1560364]	Vps13c	363087	363087
ENSRNOG00000004269	8.92036	3.8916	2.3903	0.271384	2.51608	1.33118	0.00136955	0.0163569	765	myelin transcription factor 1-like [Source:RGD Symbol;Acc:620550]	Myt1l	116668	116668
ENSRNOG00000034026	5.88729	2.53955	1.36899	0.411194	2.51564	1.33092	0.0106889	0.0826215	969	lysocardiolipin acyltransferase 1 [Source:RGD Symbol;Acc:1565906]	Lclat1	362702	362702
ENSRNOG00000003919	17.374	7.96801	0.70861	2.44925	2.51235	1.32904	0.000646011	0.00912858	686	ribosomal protein S6 kinase B1 [Source:RGD Symbol;Acc:620683]	Rps6kb1	83840	83840
ENSRNOG00000011058	19.7977	8.7532	3.96175	1.24804	2.49588	1.31955	3.29124e-06	0.000161172	467	utrophin [Source:RGD Symbol;Acc:3947]	Utrn	25600	25600
ENSRNOG00000012906	24.5289	10.7213	7.0926	2.41686	2.48915	1.31565	0.00259793	0.0272891	829	breast carcinoma amplified sequence 1 [Source:RGD Symbol;Acc:628644]	Bcas1	246755	246755
ENSRNOG00000037462	3.10117	1.40978	0.723318	0.36311	2.48783	1.31489	0.0271319	0.171783	1105	EMAP like 6 [Source:RGD Symbol;Acc:1561672]	Eml6	305610	305610
ENSRNOG00000019150	19.2872	8.62182	1.51933	0.967909	2.48423	1.3128	0.00166447	0.0189884	795	DNA polymerase beta [Source:RGD Symbol;Acc:3363]	Polb	29240	29240
ENSRNOG00000008941	55.2029	23.9761	15.5862	1.70356	2.4826	1.31185	0.000148497	0.00286242	615	ETS proto-oncogene 1, transcription factor [Source:RGD Symbol;Acc:2583]	Ets1	24356	24356
ENSRNOG00000018946	8.46584	3.83526	1.44566	0.594623	2.48184	1.31141	0.00141707	0.0167786	784	tripartite motif-containing 33 [Source:RGD Symbol;Acc:1307339]	Trim33	365894	365894
ENSRNOG00000023197	6.46016	2.95722	0.537925	0.603604	2.48167	1.31131	0.000765901	0.010358	722	zinc finger protein 608 [Source:RGD Symbol;Acc:1306824]	Zfp608	307296	307296
ENSRNOG00000048969	34.7998	15.5565	5.03621	2.78554	2.4795	1.31005	0.000139975	0.00274	613	nucleolar protein with MIF4G domain 1 [Source:NCBI gene;Acc:682058]	AABR07059041.1	682058	682058
ENSRNOG00000048152	9.79875	4.43468	2.44835	1.10706	2.47799	1.30917	0.00641775	0.0548928	929	myosin Ib [Source:RGD Symbol;Acc:70994]	Myo1b	117057	117057
ENSRNOG00000057056	17.2488	7.81835	2.13505	0.929826	2.4753	1.3076	0.00700051	0.0587854	946	RAB5A, member RAS oncogene family [Source:RGD Symbol;Acc:620936]	Rab5a	100361891	100361891
ENSRNOG00000020701	1.67155	0.766551	0.193065	0.234738	2.47349	1.30655	0.0210058	0.14106	1070	BRCA1, DNA repair associated [Source:RGD Symbol;Acc:2218]	Brca1	497672	497672
ENSRNOG00000007299	24.2648	10.731	4.37241	1.09486	2.4727	1.30608	0.00361708	0.035166	873	caspase activity and apoptosis inhibitor 1 [Source:RGD Symbol;Acc:1560251]	Caap1	500501	500501
ENSRNOG00000024043	8.58925	3.91481	1.42868	0.615019	2.47218	1.30578	0.0283318	0.177327	1124	origin recognition complex, subunit 6 [Source:RGD Symbol;Acc:1311437]	Orc6	291927	291927
ENSRNOG00000027921	8.31031	3.88859	0.389909	1.20403	2.47006	1.30455	0.00065364	0.00918033	716	rearranged L-myc fusion [Source:RGD Symbol;Acc:1305297]	Rlf	313566	313566
ENSRNOG00000004901	21.072	9.60645	2.56224	1.44987	2.46974	1.30436	0.000423804	0.00654018	671	solute carrier family 4 member 1 adaptor protein [Source:RGD Symbol;Acc:1307080]	Slc4a1ap	298805	298805
ENSRNOG00000033101	10.1449	4.62995	1.6523	1.11449	2.46819	1.30345	0.000283512	0.00478956	651	myosin XVIIIa [Source:RGD Symbol;Acc:1562698]	Myo18a	360570	360570
ENSRNOG00000012651	13.8897	6.34827	1.88441	1.38802	2.46511	1.30165	0.000687878	0.00949358	727	CWC22 spliceosome associated protein homolog [Source:RGD Symbol;Acc:1565385]	Cwc22	362153	362153
ENSRNOG00000045728	6.58544	3.10602	0.605455	1.1058	2.46485	1.3015	0.00103338	0.0130289	767		AABR07033887.1
ENSRNOG00000013763	4.34567	1.93882	0.778207	0.0611148	2.46336	1.30063	0.00554838	0.0488906	917	ER lipid raft associated 2 [Source:RGD Symbol;Acc:1309010]	Erlin2	290823	290823
ENSRNOG00000027089	16.3199	7.46996	2.21528	1.07439	2.45086	1.29329	0.000304202	0.00507003	657	elongation factor for RNA polymerase II 2 [Source:RGD Symbol;Acc:1309296]	Ell2	309918	309918
ENSRNOG00000054118	55.8329	25.3653	10.1175	3.89244	2.45043	1.29304	0.000595999	0.00857729	707	tubulin polyglutamylase complex subunit 2 [Source:RGD Symbol;Acc:1310571]	Tpgs2	361301	361301
ENSRNOG00000005578	6.51239	3.0112	0.880001	0.729562	2.4494	1.29243	0.00600618	0.0521887	930	zinc finger and BTB domain containing 44 [Source:RGD Symbol;Acc:1308984]	Zbtb44	363035	363035
ENSRNOG00000052445	11.3977	5.17681	0.900169	0.943735	2.44924	1.29233	0.0021746	0.0235784	833	lysine demethylase 7A [Source:RGD Symbol;Acc:1592650]	Kdm7a
ENSRNOG00000012960	2.48149	1.10105	0.530584	0.178648	2.44891	1.29214	0.0329207	0.199623	1154	UDP-N-acetylglucosamine pyrophosphorylase 1 like 1 [Source:RGD Symbol;Acc:1310630]	Uap1l1	296560	296560
ENSRNOG00000011953	50.4857	22.8389	6.62332	2.17756	2.44624	1.29056	1.93602e-05	0.000609368	544	SPT16 homolog, facilitates chromatin remodeling subunit [Source:RGD Symbol;Acc:1310032]	Supt16h	305851	305851
ENSRNOG00000014436	15.4154	7.01772	1.18474	0.685128	2.4461	1.29049	5.28532e-05	0.0013064	577	diphosphoinositol pentakisphosphate kinase 1 [Source:RGD Symbol;Acc:1311552]	Ppip5k1	499878	499878
ENSRNOG00000010106	9.88366	4.54505	4.62342	1.76112	2.44405	1.28927	0.0379985	0.224048	1181	failed axon connections homolog, metaxin like GST domain containing [Source:RGD Symbol;Acc:1562449]	Faxc	366333	366333
ENSRNOG00000002407	7.11763	3.34234	1.73762	0.963246	2.44219	1.28817	0.00142842	0.0168599	798	pyridoxal-dependent decarboxylase domain containing 1 [Source:RGD Symbol;Acc:1562597]	Pdxdc1	103689979	103689979
ENSRNOG00000015133	12.3787	5.72145	1.44533	1.26656	2.44062	1.28725	0.000534745	0.0078428	706	lysine methyltransferase 2A [Source:RGD Symbol;Acc:1586165]	Kmt2a	315606	315606
ENSRNOG00000018901	170.363	79.9681	9.05022	21.7908	2.43935	1.28649	9.24743e-05	0.0019979	606	RAB14, member RAS oncogene family [Source:RGD Symbol;Acc:620881]	Rab14	94197	94197
ENSRNOG00000020423	56.6374	26.5442	4.14607	7.44694	2.43902	1.2863	7.27021e-06	0.000287848	526	APC regulator of WNT signaling pathway [Source:RGD Symbol;Acc:2123]	Apc	24205	24205
ENSRNOG00000051592	8.40216	3.85999	2.37121	0.667602	2.43802	1.28571	0.00286976	0.0295416	868	sirtuin 1 [Source:NCBI gene;Acc:309757]	AABR07044925.1	309757	309757
ENSRNOG00000024460	10.5156	4.7894	2.56195	0.740349	2.43735	1.28532	0.0129676	0.0963499	1028	threonyl-tRNA synthetase 3 [Source:RGD Symbol;Acc:1311308]	Tars3	308701	308701
ENSRNOG00000004438	14.9697	6.81443	2.43601	0.824956	2.43702	1.28512	0.0123186	0.0922841	1022	contactin 1 [Source:RGD Symbol;Acc:621300]	Cntn1	117258	117258
ENSRNOG00000011922	13.5274	6.34162	1.51352	1.44116	2.43314	1.28282	0.000193283	0.00356799	646	STT3 oligosaccharyltransferase complex catalytic subunit B [Source:RGD Symbol;Acc:1311563]	Stt3b	363160	363160
ENSRNOG00000053203	4.70282	2.16489	0.322515	0.355073	2.42991	1.2809	0.00321208	0.0320475	878	microtubule associated monooxygenase, calponin and LIM domain containing 3 [Source:RGD Symbol;Acc:1359504]	Mical3	362427	362427
ENSRNOG00000014508	59.0807	27.2025	17.5778	6.20625	2.42605	1.27861	0.00633625	0.0544085	956	monoglyceride lipase [Source:RGD Symbol;Acc:71039]	Mgll	29254	29254
ENSRNOG00000005331	16.1923	7.25422	2.31687	0.372022	2.42567	1.27838	0.0110102	0.0846565	1013	VAMP associated protein B and C [Source:RGD Symbol;Acc:68326]	Vapb	60431	60431
ENSRNOG00000042980	29.2294	13.5238	1.12054	1.95626	2.42092	1.27555	1.3639e-06	8.28757e-05	486	ADAM metallopeptidase domain 19 [Source:RGD Symbol;Acc:1585017]	Adam19	303068	303068
ENSRNOG00000026490	20.0463	9.3392	4.63462	2.02138	2.41493	1.27198	0.000436585	0.00668578	713	dynamin 3 [Source:RGD Symbol;Acc:727949]	Dnm3	171574	171574
ENSRNOG00000013668	23.6286	10.3151	10.1623	3.06062	2.41313	1.27091	0.0471651	0.264209	1238	capping actin protein, gelsolin like [Source:RGD Symbol;Acc:1311724]	Capg	297339	297339
ENSRNOG00000038140	12.3602	5.73732	0.87834	0.638388	2.41092	1.26958	2.50895e-05	0.000731527	563	nuclear receptor binding SET domain protein 2 [Source:RGD Symbol;Acc:1307955]	Nsd2	680537	680537
ENSRNOG00000015654	12.7052	5.83255	3.11282	0.661981	2.40891	1.26838	0.000134375	0.00265107	641	growth hormone receptor [Source:RGD Symbol;Acc:2687]	Ghr	25235	25235
ENSRNOG00000009491	3.7174	1.73645	1.44364	0.639128	2.40753	1.26755	0.0229015	0.150555	1121	polyhomeotic homolog 3 [Source:RGD Symbol;Acc:1307998]	Phc3	310258	310258
ENSRNOG00000039777	10.3706	4.90341	0.711082	1.06023	2.40713	1.26732	0.000131267	0.00262835	639	transcription termination factor 1 [Source:RGD Symbol;Acc:1565673]	Ttf1	499766	499766
ENSRNOG00000002303	5.15394	2.46939	0.743793	0.863896	2.40683	1.26714	0.0257918	0.165453	1140	potassium inwardly-rectifying channel, subfamily J, member 12 [Source:RGD Symbol;Acc:621660]	Kcnj12	117052	117052
ENSRNOG00000017441	137.805	63.7561	11.2509	4.6922	2.406	1.26664	4.70607e-06	0.000212258	533	tropomyosin 3 [Source:RGD Symbol;Acc:621546]	Tpm3	117557	117557
ENSRNOG00000002091	5.75136	2.63803	1.71926	0.537795	2.40357	1.26518	0.00450247	0.0418223	921	general transcription factor IIIC subunit 3 [Source:RGD Symbol;Acc:1309185]	Gtf3c3	316810	316810
ENSRNOG00000016534	7.44958	3.68108	1.10898	1.48582	2.40228	1.2644	0.0085117	0.0688967	999	family with sequence similarity 171, member A1 [Source:RGD Symbol;Acc:1594172]	Fam171a1
ENSRNOG00000011157	31.1923	14.7998	5.6149	4.04026	2.39974	1.26288	0.000376758	0.00595061	710	Janus kinase 1 [Source:RGD Symbol;Acc:69056]	Jak1	84598	84598
ENSRNOG00000055093	13.2025	6.0896	2.40734	0.855893	2.39237	1.25844	0.000908442	0.0118693	791	Fgfr1 oncogene partner [Source:RGD Symbol;Acc:1583370]	Fgfr1op	683722	683722
ENSRNOG00000030149	1.81038	0.764523	1.17514	0.142061	2.38366	1.25318	0.0470007	0.263581	1245	adhesion G protein-coupled receptor L3 [Source:RGD Symbol;Acc:620836]	Adgrl3	170641	170641
ENSRNOG00000013620	23.0786	10.7888	2.35466	1.42288	2.38359	1.25313	4.25079e-06	0.000196796	539	cyclin-dependent kinase 13 [Source:RGD Symbol;Acc:1311226]	Cdk13	306998	306998
ENSRNOG00000013089	1.96329	0.943588	0.333308	0.308284	2.38252	1.25249	0.028942	0.180244	1168	kinesin family member 13B [Source:RGD Symbol;Acc:1303307]	Kif13b	305967	305967
ENSRNOG00000004841	47.0779	22.1269	11.4765	5.35476	2.37942	1.25061	0.0148543	0.1068	1068	A-kinase anchoring protein 6 [Source:RGD Symbol;Acc:69412]	Akap6	64553	64553
ENSRNOG00000004305	3.31994	1.51123	0.977053	0.441381	2.3749	1.24787	0.0295525	0.182745	1176	ABL proto-oncogene 2, non-receptor tyrosine kinase [Source:RGD Symbol;Acc:1590898]	Abl2	304883	304883
ENSRNOG00000011841	22.0292	10.3021	4.69323	1.70208	2.37408	1.24737	0.00454366	0.0419941	939	microtubule-associated protein 2 [Source:RGD Symbol;Acc:3044]	Map2	25595	25595
ENSRNOG00000058663	22.6093	10.6623	2.0976	1.03335	2.37343	1.24697	0.000391446	0.00614928	730	SUZ12 polycomb repressive complex 2 subunit [Source:RGD Symbol;Acc:1593621]	Suz12
ENSRNOG00000061262	24.4326	11.4408	2.73828	0.987837	2.3728	1.24659	2.25215e-05	0.000689031	578	HECT, UBA and WWE domain containing E3 ubiquitin protein ligase 1 [Source:RGD Symbol;Acc:1561763]	Huwe1
ENSRNOG00000014320	49.3748	21.7793	18.8186	2.03029	2.36884	1.24418	0.0011019	0.0136954	818	inhibin subunit beta A [Source:RGD Symbol;Acc:62074]	Inhba	29200	29200
ENSRNOG00000009290	7.47875	3.72324	1.81452	1.42905	2.35814	1.23765	0.0344522	0.206194	1212	nucleoporin 35 [Source:RGD Symbol;Acc:1303069]	Nup35	295692	295692
ENSRNOG00000003434	7.06795	3.31258	1.19092	0.490533	2.35761	1.23732	0.0144629	0.104501	1074	Ro60, Y RNA binding protein [Source:RGD Symbol;Acc:1305083]	Ro60	304833	304833
ENSRNOG00000012819	91.6271	40.0867	40.903	0.215743	2.35602	1.23635	0.00974737	0.0771153	1026	glial cell derived neurotrophic factor [Source:RGD Symbol;Acc:2677]	Gdnf	25453	25453
ENSRNOG00000002248	2.37005	1.13664	0.389965	0.237872	2.3537	1.23493	0.00260335	0.0273133	887	FRY like transcription coactivator [Source:RGD Symbol;Acc:1311309]	Fryl	364144	364144
ENSRNOG00000015903	28.2334	13.5243	5.25546	2.92547	2.35299	1.2345	0.0116363	0.0880772	1044	adducin 2 [Source:RGD Symbol;Acc:2042]	Add2	24171	24171
ENSRNOG00000004201	4.25738	2.02041	1.34734	0.419411	2.35264	1.23428	0.0283311	0.177327	1177	regulating synaptic membrane exocytosis 2 [Source:RGD Symbol;Acc:620001]	Rims2	116839	116839
ENSRNOG00000009819	11.4146	5.45262	1.35849	1.00257	2.34817	1.23153	0.000180544	0.00338311	672	vascular endothelial zinc finger 1 [Source:RGD Symbol;Acc:1308058]	Vezf1	287615	287615
ENSRNOG00000025406	2.55287	1.21335	0.385583	0.208555	2.34764	1.23121	0.00789079	0.0646483	1010	IQ motif containing GTPase activating protein 2 [Source:RGD Symbol;Acc:2321734]	Iqgap2	100360623	100360623
ENSRNOG00000003258	22.5292	10.695	2.05921	1.05642	2.34443	1.22924	0.000256566	0.0044989	697	cell division cycle 73 [Source:RGD Symbol;Acc:1311766]	Cdc73	304832	304832
ENSRNOG00000031135	26.6218	12.8103	3.56365	2.1511	2.33779	1.22515	0.000116771	0.00238978	658	SWI/SNF related, matrix associated, actin dependent regulator of chromatin, subfamily c, member 2 [Source:RGD Symbol;Acc:1597704]	Smarcc2	685179	685179
ENSRNOG00000017728	11.2231	5.36951	1.02533	0.457615	2.33576	1.22389	0.00026179	0.00455175	703	erythroid differentiation regulatory factor 1 [Source:RGD Symbol;Acc:1306820]	Edrf1	309069	309069
ENSRNOG00000013121	5.15726	2.4592	1.16256	0.628328	2.33358	1.22254	0.00467524	0.0429366	958	MIER family member 3 [Source:RGD Symbol;Acc:1311241]	Mier3	310086	310086
ENSRNOG00000026299	20.2234	9.90654	2.4332	2.42051	2.33196	1.22154	0.00545121	0.0482286	977	myb-like, SWIRM and MPN domains 1 [Source:RGD Symbol;Acc:1311787]	Mysm1	298247	298247
ENSRNOG00000025028	2.38513	1.13878	0.390429	0.130166	2.33173	1.2214	0.00405408	0.0383909	947	protein kinase, DNA-activated, catalytic subunit [Source:RGD Symbol;Acc:1308982]	Prkdc	360748	360748
ENSRNOG00000004111	18.0854	8.56378	4.98319	1.91286	2.32933	1.21992	0.0096877	0.0767125	1036	sterol O-acyltransferase 1 [Source:RGD Symbol;Acc:621641]	Soat1	81782	81782
ENSRNOG00000014322	18.534	8.82253	3.53548	1.54287	2.32581	1.21773	0.00210526	0.0230724	884	kazrin, periplakin interacting protein [Source:RGD Symbol;Acc:1359147]	Kazn	313672	313672
ENSRNOG00000016680	19.6541	9.40198	1.99415	1.10696	2.32446	1.21689	9.81082e-06	0.000362214	571	nuclear receptor binding SET domain protein 1 [Source:RGD Symbol;Acc:1307748]	Nsd1	306764	306764
ENSRNOG00000002270	47.9343	23.0033	4.55562	1.53315	2.32358	1.21635	3.23885e-05	0.000885622	619	heterogeneous nuclear ribonucleoprotein D-like [Source:RGD Symbol;Acc:1309950]	Hnrnpdl	305178	305178
ENSRNOG00000017392	7.53277	3.63142	0.583451	0.693536	2.31868	1.21331	0.0493394	0.27376	1284	fibroblast growth factor 2 [Source:RGD Symbol;Acc:2609]	Fgf2	54250	54250
ENSRNOG00000013798	36.2841	17.5403	3.58822	3.00714	2.31775	1.21273	0.000134523	0.00265107	677	formin binding protein 1-like [Source:RGD Symbol;Acc:1305386]	Fnbp1l	310839	310839
ENSRNOG00000004677	29.8704	14.4303	5.08869	2.9448	2.31463	1.21078	0.000692998	0.00954918	806	zinc finger E-box binding homeobox 2 [Source:RGD Symbol;Acc:1307272]	Zeb2	311071	311071
ENSRNOG00000018359	11.6602	5.79124	1.06444	1.60075	2.31405	1.21042	0.000879693	0.0115923	822	SMAD family member 7 [Source:RGD Symbol;Acc:69314]	Smad7	81516	81516
ENSRNOG00000026435	10.1814	5.05263	1.74029	1.58899	2.31173	1.20897	0.00103637	0.0130291	845	AT-rich interaction domain 3A [Source:RGD Symbol;Acc:1305299]	Arid3a	314616	314616
ENSRNOG00000004423	12.989	6.34358	1.46676	1.01006	2.31163	1.20891	0.00922956	0.0738196	1039	zinc finger and BTB domain containing 18 [Source:RGD Symbol;Acc:621548]	Zbtb18	64619	64619
ENSRNOG00000000236	49.7556	24.3376	5.37421	5.48068	2.3102	1.20802	0.000295944	0.00497026	743	zinc finger protein 207 [Source:RGD Symbol;Acc:1308121]	Zfp207	303763	303763
ENSRNOG00000059491	8.68321	4.25464	0.554642	0.794651	2.30787	1.20656	0.00143808	0.0169356	870	FYVE, RhoGEF and PH domain containing 4 [Source:RGD Symbol;Acc:708357]	Fgd4	246174	246174
ENSRNOG00000018137	11.946	5.95713	2.26637	1.6667	2.3028	1.20339	0.000647868	0.00912858	805	tubulin, gamma complex associated protein 2 [Source:RGD Symbol;Acc:1309597]	Tubgcp2	309098	309098
ENSRNOG00000029773	3.21146	1.56941	0.425889	0.279259	2.30152	1.20259	0.00163701	0.0186995	881	ATM serine/threonine kinase [Source:RGD Symbol;Acc:1593265]	Atm	300711	300711
ENSRNOG00000000105	38.8275	18.946	3.36138	3.18333	2.30131	1.20246	0.000614275	0.00881132	797	complexin 2 [Source:RGD Symbol;Acc:70945]	Cplx2	116657	116657
ENSRNOG00000002247	15.7185	7.72015	1.18183	1.33099	2.3008	1.20214	0.000584671	0.00844203	796	nucleoporin 54 [Source:RGD Symbol;Acc:619926]	Nup54	53372	53372
ENSRNOG00000012054	15.7915	7.75774	0.722751	1.54016	2.29496	1.19847	0.000826252	0.0110546	830	zinc metallopeptidase STE24 [Source:RGD Symbol;Acc:1305570]	Zmpste24	313564	313564
ENSRNOG00000001662	42.6909	21.0781	0.900912	4.40947	2.29339	1.19748	0.000151583	0.00290866	705	dual specificity tyrosine phosphorylation regulated kinase 1A [Source:RGD Symbol;Acc:2528]	Dyrk1a	25255	25255
ENSRNOG00000002736	9.69891	4.71671	0.926393	0.866293	2.2931	1.1973	0.00944229	0.075282	1045	RAB GTPase activating protein 1-like [Source:RGD Symbol;Acc:1304620]	Rabgap1l	304914	304914
ENSRNOG00000005037	2.57043	1.22882	0.703863	0.260387	2.29215	1.1967	0.0433941	0.24736	1275	kinesin family member 18A [Source:RGD Symbol;Acc:1561740]	Kif18a	362186	362186
ENSRNOG00000013045	4.20083	2.06596	0.644471	0.389487	2.29185	1.19652	0.0452721	0.255403	1287	SET domain containing 7, histone lysine methyltransferase [Source:RGD Symbol;Acc:1586346]	Setd7	689954	689954
ENSRNOG00000061367	3.43372	1.67497	0.123135	0.130237	2.28954	1.19506	0.0204163	0.137629	1158	ATPase copper transporting alpha [Source:RGD Symbol;Acc:2179]	Atp7a	24941	24941
ENSRNOG00000012089	33.3584	16.1029	2.88155	0.692564	2.28908	1.19477	4.88308e-05	0.00122427	649	cleavage stimulation factor subunit 3 [Source:RGD Symbol;Acc:1305901]	Cstf3	362178	362178
ENSRNOG00000007916	5.6974	2.77721	0.723936	0.285677	2.28738	1.1937	0.0285213	0.178004	1219	protein tyrosine kinase 2 [Source:RGD Symbol;Acc:3443]	Ptk2	25614	25614
ENSRNOG00000012455	66.5561	32.2635	10.2212	5.23769	2.28577	1.19268	0.000259931	0.00454579	749	TAR DNA binding protein [Source:RGD Symbol;Acc:1310906]	Tardbp	298648	298648
ENSRNOG00000015977	9.61082	4.72087	1.21448	0.762238	2.28461	1.19195	0.000618366	0.00885522	810	zinc finger protein 609 [Source:RGD Symbol;Acc:1561651]	Zfp609	363412	363412
ENSRNOG00000019165	52.3156	25.4378	8.64228	4.62597	2.28461	1.19195	8.78278e-05	0.00192123	673	mitochondrial ribosomal protein L51 [Source:RGD Symbol;Acc:1306686]	Mrpl51	297601	297601
ENSRNOG00000018012	22.5026	11.1123	2.03856	1.92694	2.28425	1.19172	0.000102009	0.0021508	685	TUB like protein 4 [Source:RGD Symbol;Acc:1564487]	Tulp4	499016	499016
ENSRNOG00000009977	61.9137	30.3888	1.91526	4.00442	2.28343	1.1912	4.66867e-05	0.00117726	652	thyroid hormone receptor associated protein 3 [Source:RGD Symbol;Acc:1306129]	Thrap3	313591	313591
ENSRNOG00000013397	12.8609	6.23904	2.3683	1.17605	2.27996	1.18901	0.00637292	0.0546218	1021	forkhead box O1 [Source:RGD Symbol;Acc:620283]	Foxo1	84482	84482
ENSRNOG00000024482	5.24521	2.57484	0.353663	0.213929	2.2779	1.1877	0.0022092	0.0238943	912	trinucleotide repeat containing 18 [Source:RGD Symbol;Acc:1307540]	Tnrc18	304302	304302
ENSRNOG00000012367	19.5288	9.69202	1.98697	1.86619	2.27719	1.18726	0.000400552	0.00624747	790	protocadherin 7 [Source:RGD Symbol;Acc:1303209]	Pcdh7	360942	360942
ENSRNOG00000006699	2.00909	0.971565	0.21218	0.211054	2.2764	1.18676	0.0226792	0.149542	1182	mutL homolog 3 [Source:RGD Symbol;Acc:1309227]	Mlh3	314320	314320
ENSRNOG00000000414	24.7329	12.1624	1.45053	2.16339	2.27495	1.18583	0.000216294	0.00392649	744	centrosomal protein 85-like [Source:RGD Symbol;Acc:2319745]	Cep85l	100365935	100365935
ENSRNOG00000016419	35.9874	17.6306	4.96326	2.95087	2.27205	1.18399	0.000261784	0.00455175	762	PDZ and LIM domain 5 [Source:RGD Symbol;Acc:621076]	Pdlim5	64353	64353
ENSRNOG00000053428	14.132	6.95654	4.06486	1.33875	2.26661	1.18054	0.00898096	0.0722269	1053	cell cycle progression 1 [Source:RGD Symbol;Acc:1311261]	Ccpg1	363098	363098
ENSRNOG00000015969	25.3847	12.4414	5.57866	1.47133	2.26585	1.18005	0.00173934	0.0195872	906	ribosome production factor 1 homolog [Source:RGD Symbol;Acc:1559755]	Rpf1	499725	499725
ENSRNOG00000042068	36.5123	16.4432	15.6332	0.131084	2.26504	1.17954	0.00444183	0.0413909	989	OTU deubiquitinase 7B [Source:RGD Symbol;Acc:1308111]	Otud7b	310677	310677
ENSRNOG00000019907	11.1472	5.54147	2.31464	1.15783	2.26323	1.17838	0.0173206	0.120857	1150	NFKB inhibitor epsilon [Source:RGD Symbol;Acc:735070]	Nfkbie	316241	316241
ENSRNOG00000018985	9.02971	4.45086	1.27976	0.236506	2.26094	1.17692	0.00324084	0.0322784	961	G protein-coupled receptor kinase 2 [Source:RGD Symbol;Acc:2062]	Grk2	25238	25238
ENSRNOG00000017047	26.8574	13.1408	4.18985	1.39253	2.26076	1.17681	0.0141131	0.102737	1126	INTS3 and NABP interacting protein [Source:RGD Symbol;Acc:1307983]	Inip	298032	298032
ENSRNOG00000021156	8.53527	4.42075	0.518229	1.50804	2.25855	1.1754	0.0231137	0.151835	1193	vascular endothelial growth factor B [Source:RGD Symbol;Acc:619799]	Vegfb	89811	89811
ENSRNOG00000000190	5.08239	2.54923	0.916168	0.632388	2.25624	1.17392	0.0201038	0.136152	1175	E1A binding protein p300 [Source:RGD Symbol;Acc:620036]	Ep300
ENSRNOG00000059202	39.4546	19.497	5.55647	2.56241	2.25552	1.17346	0.000110765	0.0023076	717	MIA SH3 domain ER export factor 3 [Source:NCBI gene;Acc:683007]	AABR07021988.1	683007	683007
ENSRNOG00000001687	6.99813	3.49949	0.895011	0.703115	2.25535	1.17335	0.0114245	0.0870015	1100	crystallin beta-gamma domain containing 3 [Source:RGD Symbol;Acc:1305628]	Crybg3	288204	288204
ENSRNOG00000017593	2.9898	1.50237	0.427002	0.281099	2.25166	1.17099	0.0240785	0.157112	1206	5-methyltetrahydrofolate-homocysteine methyltransferase [Source:RGD Symbol;Acc:621283]	Mtr	81522	81522
ENSRNOG00000021057	7.47765	3.71778	0.500666	0.399642	2.25142	1.17084	0.0164534	0.115544	1155	oxysterol binding protein [Source:RGD Symbol;Acc:1308069]	Osbp	365410	365410
ENSRNOG00000007739	151.891	74.7934	15.1967	1.3025	2.24847	1.16894	1.26304e-05	0.000435104	625	arginyl-tRNA synthetase 1 [Source:RGD Symbol;Acc:1309215]	Rars1	287191	287191
ENSRNOG00000026962	15.7897	7.8529	0.215675	0.5918	2.24205	1.16482	0.000220336	0.00397514	771	oxysterol binding protein-like 8 [Source:RGD Symbol;Acc:1561474]	Osbpl8	314824	314824
ENSRNOG00000043219	4.46846	2.22113	0.721713	0.425566	2.23746	1.16186	0.0222253	0.147745	1198	fibrillin 2 [Source:RGD Symbol;Acc:620910]	Fbn2	689008	689008
ENSRNOG00000006587	25.7786	12.9001	2.00797	1.58236	2.23692	1.16151	0.00170048	0.0192967	914	SET domain containing 3, actin histidine methyltransferase [Source:RGD Symbol;Acc:1309550]	Setd3	299295	299295
ENSRNOG00000059538	10.4173	5.20556	0.95447	1.38679	2.23655	1.16128	0.00894078	0.0720367	1080	C-type lectin domain family 2, member G [Source:RGD Symbol;Acc:1563148]	Clec2g	362447	362447
ENSRNOG00000003931	3.33505	1.67165	0.693281	0.245036	2.23616	1.16102	0.00945512	0.075282	1087	arylsulfatase G [Source:RGD Symbol;Acc:1306571]	Arsg	303631	303631
ENSRNOG00000008706	5.64369	2.82518	1.39461	0.357454	2.23551	1.1606	0.0284442	0.177826	1243	T-box transcription factor 3 [Source:RGD Symbol;Acc:735203]	Tbx3	353305	353305
ENSRNOG00000000800	2.63762	1.30071	0.182082	0.10447	2.23321	1.15912	0.0222595	0.147745	1205	mannosidase, alpha, class 1A, member 1 [Source:RGD Symbol;Acc:1310891]	Man1a1	294410	294410
ENSRNOG00000018220	13.9286	6.91794	3.00899	0.863582	2.23282	1.15887	0.00543303	0.0481164	1035	phosphodiesterase 4D interacting protein [Source:RGD Symbol;Acc:708410]	Pde4dip	64183	64183
ENSRNOG00000012386	59.8874	29.6309	13.6356	4.99413	2.22924	1.15655	7.27684e-05	0.00165813	711	zinc finger and BTB domain containing 38 [Source:RGD Symbol;Acc:1310136]	Zbtb38	315936	315936
ENSRNOG00000010833	93.0544	45.2539	26.6684	7.3527	2.22912	1.15647	8.96741e-05	0.00194702	728	methylenetetrahydrofolate dehydrogenase (NADP+ dependent) 2, methenyltetrahydrofolate cyclohydrolase [Source:RGD Symbol;Acc:1311313]	Mthfd2	680308	680308
ENSRNOG00000000493	66.732	33.1951	9.46735	5.62541	2.22704	1.15513	0.00203079	0.0223514	943	small nuclear ribonucleoprotein polypeptide C [Source:RGD Symbol;Acc:1306065]	Snrpc	361808	361808
ENSRNOG00000022015	3.91007	1.88352	1.04018	0.201815	2.22425	1.15332	0.0152904	0.109247	1163	centriolin [Source:RGD Symbol;Acc:1305317]	Cntrl	311886	311886
ENSRNOG00000010298	13.5047	6.55637	3.02029	1.08175	2.22202	1.15187	0.0369577	0.218648	1296	X-box binding protein 1 [Source:RGD Symbol;Acc:1303073]	Xbp1	289754	289754
ENSRNOG00000015339	23.303	11.8341	0.672773	1.97404	2.22019	1.15068	0.000663029	0.00924376	867	SHOC2 leucine-rich repeat scaffold protein [Source:RGD Symbol;Acc:1308146]	Shoc2	309548	309548
ENSRNOG00000013271	9.90661	4.87053	1.47616	0.13878	2.22002	1.15057	0.0106605	0.082621	1115	iron responsive element binding protein 2 [Source:RGD Symbol;Acc:621539]	Ireb2	64831	64831
ENSRNOG00000019235	64.0379	32.6287	7.3171	7.00903	2.21279	1.14587	0.000327827	0.00535166	819	RNA binding motif protein 22 [Source:RGD Symbol;Acc:1305770]	Rbm22	307410	307410
ENSRNOG00000005411	10.8176	5.41277	2.38865	0.980535	2.21183	1.14524	0.00360075	0.0350462	1009	aftiphilin [Source:RGD Symbol;Acc:1311920]	Aftph	305544	305544
ENSRNOG00000018698	19.2187	9.56805	3.32118	0.611905	2.20958	1.14378	0.00609296	0.0527855	1054	WW domain containing adaptor with coiled-coil [Source:RGD Symbol;Acc:1562407]	Wac	307029	307029
ENSRNOG00000046147	9.84933	4.93103	1.89664	0.522569	2.20903	1.14341	0.0182179	0.125715	1197	lysine-rich nucleolar protein 1 [Source:RGD Symbol;Acc:1565096]	Knop1	499255	499255
ENSRNOG00000028624	3.28163	1.65579	0.290773	0.243645	2.20816	1.14285	0.0112277	0.0858759	1132	kinesin family member 26B [Source:RGD Symbol;Acc:1560022]	Kif26b	305012	305012
ENSRNOG00000005123	103.523	54.8802	6.49654	18.5311	2.20734	1.14231	0.0039261	0.0375037	1017	ER membrane protein complex subunit 2 [Source:RGD Symbol;Acc:1310430]	Emc2
ENSRNOG00000004947	13.759	6.81417	4.30312	2.03527	2.20662	1.14184	0.01394	0.101816	1164	zinc finger protein 871 [Source:MGI Symbol;Acc:MGI:1921793]	Zfp871
ENSRNOG00000006355	22.0926	11.2612	4.69562	3.11058	2.20611	1.1415	0.00818377	0.0666741	1098	A-kinase anchoring protein 8 like [Source:RGD Symbol;Acc:1359200]	Akap8l	299569	299569
ENSRNOG00000015813	38.3981	19.5275	2.30206	3.1246	2.20525	1.14094	0.000124697	0.00253154	773	ubiquitin protein ligase E3 component n-recognin 2 [Source:RGD Symbol;Acc:1593237]	Ubr2	363188	363188
ENSRNOG00000000593	8.17917	4.2082	0.42306	0.930899	2.20489	1.14071	0.00261646	0.027418	984	REV3 like, DNA directed polymerase zeta catalytic subunit [Source:RGD Symbol;Acc:1307087]	Rev3l	309812	309812
ENSRNOG00000023781	69.5194	35.3669	2.70371	5.13211	2.20162	1.13857	2.35798e-05	0.000715817	674	plectin [Source:RGD Symbol;Acc:621649]	Plec	64204	64204
ENSRNOG00000007662	27.7913	14.2221	1.45034	2.58478	2.19954	1.1372	0.000100263	0.00212422	766	zinc finger protein 800 [Source:RGD Symbol;Acc:1560157]	Zfp800	500057	500057
ENSRNOG00000010379	11.4732	5.72813	1.94794	0.41046	2.19193	1.1322	0.00912977	0.0731161	1116	CUGBP, Elav-like family member 1 [Source:RGD Symbol;Acc:1307721]	Celf1	362160	362160
ENSRNOG00000059268	31.9987	16.4996	1.04073	3.23517	2.18958	1.13065	4.63018e-05	0.00117093	725	protein phosphatase 1, regulatory subunit 10 [Source:RGD Symbol;Acc:620079]	Ppp1r10	65045	65045
ENSRNOG00000050343	19.4716	10.0249	0.394558	1.67802	2.18821	1.12975	0.000770842	0.0104087	897	junction mediating and regulatory protein, p53 cofactor [Source:RGD Symbol;Acc:1585601]	Jmy	683593	683593
ENSRNOG00000015445	47.8775	23.2676	15.7743	2.2133	2.18642	1.12857	0.0158211	0.111912	1195	mal, T-cell differentiation protein [Source:RGD Symbol;Acc:3037]	Mal	25263	25263
ENSRNOG00000053787	22.5379	11.3964	5.15482	2.49292	2.18638	1.12854	0.00781962	0.0642882	1104	MyoD family inhibitor domain containing [Source:RGD Symbol;Acc:1309532]	Mdfic	362325	362325
ENSRNOG00000007249	41.5521	21.2034	4.35275	3.31098	2.18248	1.12597	0.00588826	0.051317	1075	cyclin-dependent kinase inhibitor 1B [Source:RGD Symbol;Acc:69062]	Cdkn1b	83571	83571
ENSRNOG00000012603	43.4573	22.3633	7.64383	4.25163	2.18186	1.12556	0.00357713	0.0348939	1024	SEC14 and spectrin domain containing 1 [Source:RGD Symbol;Acc:1562244]	Sestd1	295678	295678
ENSRNOG00000003365	56.6214	28.8734	6.68637	1.53822	2.17976	1.12417	0.00194743	0.021597	970	cell adhesion molecule 3 [Source:RGD Symbol;Acc:1307035]	Cadm3	360882	360882
ENSRNOG00000001303	13.5423	6.92075	0.969852	0.518626	2.17966	1.1241	0.000230111	0.00410075	821	sperm antigen with calponin homology and coiled-coil domains 1-like [Source:RGD Symbol;Acc:1309570]	Specc1l	361828	361828
ENSRNOG00000013281	7.12343	3.63306	1.05887	0.354145	2.17836	1.12324	0.00814154	0.0663919	1119	mindbomb E3 ubiquitin protein ligase 1 [Source:RGD Symbol;Acc:1307195]	Mib1	307594	307594
ENSRNOG00000036592	7.90385	3.97488	1.53869	0.290453	2.17757	1.12272	0.0011448	0.0141683	934	zinc finger protein 518A [Source:RGD Symbol;Acc:1305314]	Zfp518a	309478	309478
ENSRNOG00000005191	32.9656	17.266	5.70195	5.18701	2.16118	1.11182	0.00835132	0.0677867	1130	tripartite motif-containing 44 [Source:RGD Symbol;Acc:1304877]	Trim44	362172	362172
ENSRNOG00000000204	115.581	59.6022	8.43179	5.88994	2.16057	1.11141	5.73065e-05	0.00139287	764	synaptotagmin binding, cytoplasmic RNA interacting protein [Source:RGD Symbol;Acc:1305683]	Syncrip	363113	363113
ENSRNOG00000006816	56.9693	29.4334	12.161	6.24878	2.1594	1.11063	0.000204437	0.00375443	828	ubiquitin protein ligase E3 component n-recognin 5 [Source:RGD Symbol;Acc:621236]	Ubr5	117060	117060
ENSRNOG00000000511	66.8341	34.9425	8.98696	7.1848	2.15878	1.11021	0.000535037	0.0078428	888	SRSF protein kinase 1 [Source:RGD Symbol;Acc:1308272]	Srpk1	361811	361811
ENSRNOG00000029682	39.621	20.7603	0.769715	5.22802	2.15609	1.10842	0.00326132	0.0323911	1034	chloride intracellular channel 1 [Source:RGD Symbol;Acc:1303043]	Clic1	406864	406864
ENSRNOG00000011077	19.5551	9.94754	4.53812	1.42044	2.15484	1.10758	8.61547e-05	0.00189196	788	tight junction protein 1 [Source:RGD Symbol;Acc:1306305]	Tjp1	292994	292994
ENSRNOG00000015553	23.0441	12.0152	2.55663	2.41913	2.14941	1.10394	0.0127742	0.0951271	1188	GATA zinc finger domain containing 2B [Source:RGD Symbol;Acc:1308533]	Gatad2b	310614	310614
ENSRNOG00000009722	34.0261	17.6968	2.41893	2.27216	2.14796	1.10297	3.5316e-05	0.000949762	753	chromodomain helicase DNA binding protein 3 [Source:RGD Symbol;Acc:1311923]	Chd3	303241	303241
ENSRNOG00000010768	126.518	66.545	13.6355	14.4857	2.14682	1.1022	0.000315869	0.00524451	863	karyopherin subunit alpha 4 [Source:RGD Symbol;Acc:1311483]	Kpna4	361959	361959
ENSRNOG00000017847	89.6425	46.2295	3.96549	0.951484	2.14402	1.10032	0.00612208	0.0528428	1107	ribosomal protein S19 binding protein 1 [Source:RGD Symbol;Acc:1562823]	Rps19bp1	500907	500907
ENSRNOG00000010756	47.9715	24.758	7.22178	3.31538	2.14142	1.09857	0.00301555	0.0306458	1033	tumor protein p53 [Source:RGD Symbol;Acc:3889]	Tp53	24842	24842
ENSRNOG00000042951	10.9545	5.80501	0.737866	1.21975	2.14127	1.09847	0.00283003	0.0293051	1027	5'-3' exoribonuclease 1 [Source:RGD Symbol;Acc:1309713]	Xrn1	300944	300944
ENSRNOG00000020479	10.1915	5.38424	1.58418	1.10311	2.13864	1.09669	0.001089	0.0135613	957	phosphatidylinositol-4-phosphate 3-kinase, catalytic subunit type 2 alpha [Source:RGD Symbol;Acc:1310389]	Pik3c2a	361632	361632
ENSRNOG00000009951	4.2644	2.28059	0.475008	0.660936	2.13691	1.09552	0.0367128	0.217493	1342	allograft inflammatory factor 1-like [Source:RGD Symbol;Acc:1305081]	Aif1l	362107	362107
ENSRNOG00000011238	27.3584	15.0932	2.93112	5.76142	2.13558	1.09463	0.00488559	0.0444376	1086	TCDD-inducible poly(ADP-ribose) polymerase [Source:RGD Symbol;Acc:1306171]	Tiparp	310467	310467
ENSRNOG00000024272	13.9086	7.23216	0.56236	0.441918	2.13524	1.0944	0.000574355	0.00832377	907	INO80 complex subunit D [Source:RGD Symbol;Acc:1304808]	Ino80d	316440	316440
ENSRNOG00000014434	38.085	19.8777	2.44442	1.97429	2.13307	1.09293	2.51633e-05	0.000731527	751	chromodomain helicase DNA binding protein 1 [Source:RGD Symbol;Acc:1306794]	Chd1	308215	308215
ENSRNOG00000019574	26.904	12.2505	13.7766	1.53431	2.13137	1.09178	0.0492857	0.27376	1397	CUE domain containing 2 [Source:RGD Symbol;Acc:1308096]	Cuedc2	294009	294009
ENSRNOG00000026408	7.8733	4.35417	1.12055	1.57333	2.1312	1.09167	0.0439739	0.249366	1380	ring finger protein 169 [Source:RGD Symbol;Acc:1583288]	Rnf169	685009	685009
ENSRNOG00000028872	57.6894	30.0738	7.80601	1.52632	2.12218	1.08555	1.83622e-05	0.000584251	739	retinoic acid induced 14 [Source:RGD Symbol;Acc:1305942]	Rai14	294804	294804
ENSRNOG00000051680	100.46	52.0957	17.0646	1.66389	2.12137	1.085	3.64398e-05	0.000963288	777	coiled-coil domain containing 186 [Source:RGD Symbol;Acc:1307158]	Ccdc186	361773	361773
ENSRNOG00000001884	241.144	126.721	31.5598	14.9787	2.11646	1.08165	8.07968e-05	0.0017898	816	RAN binding protein 1 [Source:RGD Symbol;Acc:1310521]	Ranbp1	360739	360739
ENSRNOG00000032552	5.7221	2.9842	0.877077	0.539723	2.11608	1.08139	0.021792	0.145532	1282	zinc finger protein 799 [Source:RGD Symbol;Acc:1359692]	Zfp799	494339	494339
ENSRNOG00000007432	10.5738	5.56601	0.945694	0.902646	2.11526	1.08083	0.00310035	0.0311952	1048	RNA polymerase III subunit B [Source:RGD Symbol;Acc:1565311]	Polr3b	362858	362858
ENSRNOG00000031669	8.29225	4.47207	2.0033	1.07699	2.11353	1.07965	0.0284724	0.177826	1324	LIM domain containing preferred translocation partner in lipoma [Source:RGD Symbol;Acc:1310535]	Lpp	288010	288010
ENSRNOG00000012574	58.5651	30.4342	9.22555	1.69667	2.11219	1.07874	0.000535103	0.0078428	916	pumilio RNA-binding family member 3 [Source:RGD Symbol;Acc:1564753]	Pum3	499339	499339
ENSRNOG00000011884	18.6337	9.99123	2.99	2.3864	2.11198	1.0786	0.0113787	0.0867277	1207	golgin A2 [Source:RGD Symbol;Acc:620282]	Golga2	64528	64528
ENSRNOG00000024470	115.472	62.3004	3.2368	15.015	2.10894	1.07652	0.0046909	0.0430153	1101	lectin, mannose-binding, 1 [Source:RGD Symbol;Acc:71020]	Lman1	116666	116666
ENSRNOG00000019070	71.2864	37.591	1.24748	0.389513	2.10772	1.07568	0.000871795	0.011523	959	ST13, Hsp70 interacting protein [Source:RGD Symbol;Acc:621312]	St13	81800	81800
ENSRNOG00000025818	7.4022	4.19633	0.717565	1.79839	2.10767	1.07565	0.0449029	0.253812	1404	ZXD family zinc finger C [Source:RGD Symbol;Acc:1561296]	Zxdc	362399	362399
ENSRNOG00000011521	7.63399	4.05755	1.16643	0.956998	2.10618	1.07463	0.00934194	0.0745821	1180	filamin A interacting protein 1 [Source:RGD Symbol;Acc:628597]	Filip1	246776	246776
ENSRNOG00000028461	87.1841	45.8614	12.4348	1.08574	2.10516	1.07393	0.000646965	0.00912858	940	G protein nucleolar 3 [Source:RGD Symbol;Acc:631354]	Gnl3	290556	290556
ENSRNOG00000004751	16.0456	8.33416	5.45745	1.70933	2.101	1.07108	0.0408605	0.236774	1382	JNK1/MAPK8-associated membrane protein [Source:RGD Symbol;Acc:1308917]	Jkamp	299127	299127
ENSRNOG00000005957	73.1711	39.0956	4.12489	6.38057	2.10048	1.07072	0.0014532	0.017054	1006	solute carrier family 4 member 7 [Source:RGD Symbol;Acc:621208]	Slc4a7	117955	117955
ENSRNOG00000011611	77.2667	39.7745	20.914	2.20791	2.10038	1.07065	0.00350909	0.0343068	1076	mitogen-activated protein kinase 1 interacting protein 1-like [Source:RGD Symbol;Acc:1311455]	Mapk1ip1l	361028	361028
ENSRNOG00000021042	84.9304	44.8933	13.2717	3.40774	2.09819	1.06914	2.44929e-05	0.000721591	775	proteasome 26S subunit, non-ATPase 4 [Source:RGD Symbol;Acc:621109]	Psmd4	83499	83499
ENSRNOG00000029273	16.02	8.57636	1.78033	1.06375	2.09721	1.06847	0.00995141	0.0782344	1192	E2F transcription factor 3 [Source:RGD Symbol;Acc:1561600]	E2f3	291105	291105
ENSRNOG00000011000	4.5501	2.54041	1.2054	0.893889	2.095	1.06695	0.0263917	0.16807	1320	regulating synaptic membrane exocytosis 1 [Source:RGD Symbol;Acc:620000]	Rims1	84556	84556
ENSRNOG00000012543	8.38334	4.23821	2.8892	0.673671	2.09341	1.06585	0.0436365	0.248419	1408	minichromosome maintenance complex component 3 [Source:RGD Symbol;Acc:1305168]	Mcm3	316273	316273
ENSRNOG00000048838	27.6444	14.8213	4.82644	2.71486	2.08565	1.0605	0.00248205	0.0263887	1047	gap junction protein, gamma 1 [Source:RGD Symbol;Acc:628889]	Gjc1	266706	266706
ENSRNOG00000047211	8.01854	4.27039	0.172197	0.162356	2.08279	1.05852	0.0187632	0.128969	1286	frizzled class receptor 3 [Source:RGD Symbol;Acc:628814]	Fzd3	266715	266715
ENSRNOG00000001632	9.16424	4.93902	0.969837	0.595625	2.08115	1.05738	0.00324724	0.0322879	1082	bromodomain and WD repeat domain containing 1 [Source:RGD Symbol;Acc:1309030]	Brwd1	304061	304061
ENSRNOG00000005865	15.6697	8.47268	0.425843	1.30578	2.07836	1.05545	0.00148981	0.0173638	1019	ITPR interacting domain containing 2 [Source:RGD Symbol;Acc:1310767]	Itprid2	311146	311146
ENSRNOG00000019585	11.3191	6.01168	1.14758	1.25564	2.07547	1.05344	0.0494914	0.274082	1442	lysine acetyltransferase 8 [Source:RGD Symbol;Acc:1311512]	Kat8	310194	310194
ENSRNOG00000010452	55.5296	29.6173	3.71852	1.81757	2.07466	1.05288	0.00454496	0.0419941	1125	cytochrome c, somatic [Source:RGD Symbol;Acc:2451]	Cycs	100363502	100363502
ENSRNOG00000023148	20.4528	10.9783	2.93572	1.74329	2.07261	1.05145	0.00965382	0.0765829	1210	collagen type XI alpha 1 chain [Source:RGD Symbol;Acc:2372]	Col11a1	25654	25654
ENSRNOG00000053659	243.844	131.052	10.3867	7.39457	2.07214	1.05112	0.000192558	0.00356213	885	similar to sid2057p [Source:RGD Symbol;Acc:1311703]	RGD1311703	293160	293160
ENSRNOG00000000095	28.4502	15.2745	1.10609	1.09522	2.06953	1.0493	0.00396333	0.0377769	1113	G protein-coupled receptor 89B [Source:RGD Symbol;Acc:1304837]	Gpr89b	362003	362003
ENSRNOG00000049302	15.1812	8.23425	0.0390775	1.16859	2.06747	1.04787	0.00218322	0.0236426	1049	chromodomain helicase DNA binding protein 9 [Source:RGD Symbol;Acc:1306795]	Chd9	307726	307726
ENSRNOG00000008124	5.00734	2.65243	0.750933	0.341846	2.06727	1.04773	0.0371346	0.219397	1392	integrator complex subunit 8 [Source:RGD Symbol;Acc:1310592]	Ints8	297823	297823
ENSRNOG00000029304	41.3442	22.5252	2.99227	3.69062	2.06646	1.04716	0.000352827	0.00563364	925	angiogenic factor with G patch and FHA domains 1 [Source:RGD Symbol;Acc:1310888]	Aggf1	310005	310005
ENSRNOG00000002271	28.2089	15.217	1.33051	1.11736	2.06625	1.04701	0.000348533	0.00560601	924	SLAIN motif family, member 2 [Source:RGD Symbol;Acc:1311593]	Slain2	305310	305310
ENSRNOG00000005624	9.97908	5.4207	0.474267	0.677325	2.06575	1.04667	0.00126345	0.0153545	1015	zinc finger protein X-linked [Source:RGD Symbol;Acc:1562664]	Zfx	367832	367832
ENSRNOG00000012536	6.5372	3.66552	1.37608	1.13219	2.06567	1.04661	0.0263396	0.167977	1341	sphingomyelin synthase 1 [Source:RGD Symbol;Acc:727912]	Sgms1	353229	353229
ENSRNOG00000053859	13.1794	7.28009	1.21306	1.9597	2.06525	1.04631	0.0152946	0.109247	1273	RAN binding protein 6 [Source:RGD Symbol;Acc:1305165]	Ranbp6	309326	309326
ENSRNOG00000061039	18.1278	10.3853	2.76469	4.0873	2.06517	1.04626	0.0227508	0.149789	1322	pre-mRNA processing factor 31 [Source:RGD Symbol;Acc:1305832]	Prpf31	292536	292536
ENSRNOG00000020021	16.5902	9.28739	3.03509	3.25545	2.06497	1.04612	0.0290063	0.180375	1352	BR serine/threonine kinase 2 [Source:RGD Symbol;Acc:1566256]	Brsk2
ENSRNOG00000009278	10.8861	5.92089	0.201641	0.88199	2.06442	1.04574	0.00559275	0.0492319	1160	intraflagellar transport 88 [Source:RGD Symbol;Acc:1309717]	Ift88	305918	305918
ENSRNOG00000061876	2.46275	1.33679	0.120038	0.251555	2.06439	1.04572	0.0313805	0.191879	1368	taste 1 receptor member 2 [Source:RGD Symbol;Acc:61894]	Tas1r2	100270683	100270683
ENSRNOG00000025025	136.149	73.8085	13.1042	11.8384	2.06378	1.04529	0.000679799	0.00939691	978	deoxynucleotidyltransferase, terminal, interacting protein 2 [Source:RGD Symbol;Acc:6497192]	Dnttip2	100910753	100910753
ENSRNOG00000002075	4.70991	2.60813	0.585428	0.543845	2.05642	1.04013	0.0235966	0.15466	1332	CCR4-NOT transcription complex, subunit 6-like [Source:RGD Symbol;Acc:1309128]	Cnot6l	360917	360917
ENSRNOG00000017037	43.585	23.7961	6.31717	4.91501	2.05569	1.03962	0.00298102	0.0303654	1095	OTU deubiquitinase 3 [Source:RGD Symbol;Acc:1560468]	Otud3	500572	500572
ENSRNOG00000005243	12.5394	6.85116	1.9308	0.915119	2.05526	1.03932	0.00525615	0.0469827	1162	POP1 homolog, ribonuclease P/MRP subunit [Source:RGD Symbol;Acc:1308609]	Pop1	315045	315045
ENSRNOG00000009015	16.6555	9.15539	2.16786	1.71313	2.05507	1.03919	0.00167614	0.0190967	1046	nuclear transcription factor, X-box binding 1 [Source:RGD Symbol;Acc:1310277]	Nfx1	313166	313166
ENSRNOG00000016677	71.8111	39.0239	6.24854	3.83867	2.05132	1.03655	0.00182722	0.0204612	1056	casein kinase 1, gamma 3 [Source:RGD Symbol;Acc:621408]	Csnk1g3	64823	64823
ENSRNOG00000005802	6.5914	3.56032	1.06425	0.32934	2.04988	1.03554	0.00418499	0.0394597	1142	ubiquitin specific peptidase 24 [Source:RGD Symbol;Acc:1306799]	Usp24	313427	313427
ENSRNOG00000033593	35.4615	19.1687	7.2697	1.72626	2.04977	1.03546	0.00705592	0.0591373	1203	oxysterol binding protein-like 9 [Source:RGD Symbol;Acc:1311508]	Osbpl9	298369	298369
ENSRNOG00000005434	210.305	115.12	27.3367	21.6561	2.04597	1.03279	0.000350877	0.00562302	952	spectrin, beta, non-erythrocytic 1 [Source:RGD Symbol;Acc:727922]	Sptbn1	305614	305614
ENSRNOG00000004624	265.39	138.725	85.568	9.00127	2.04538	1.03237	0.00201473	0.0222027	1072	Rho family GTPase 3 [Source:RGD Symbol;Acc:1359690]	Rnd3	295588	295588
ENSRNOG00000056017	61.2736	33.5038	4.78592	5.52774	2.04426	1.03158	0.0225008	0.148765	1339	BAF chromatin remodeling complex subunit BCL7A [Source:RGD Symbol;Acc:1585128]	Bcl7a	690085	690085
ENSRNOG00000013965	36.611	19.6541	7.93161	1.77378	2.03763	1.02689	0.00363555	0.0353064	1135	NOC3-like DNA replication regulator [Source:RGD Symbol;Acc:1560656]	Noc3l	361753	361753
ENSRNOG00000004035	30.2183	16.4636	6.83534	2.38346	2.0364	1.02602	0.0112563	0.08602	1255	KRR1, small subunit processome component homolog [Source:RGD Symbol;Acc:1306183]	Krr1	314830	314830
ENSRNOG00000016010	4.20911	2.32411	0.77715	0.314925	2.03471	1.02483	0.0383023	0.225241	1428	mitochondrial E3 ubiquitin protein ligase 1 [Source:RGD Symbol;Acc:1309944]	Mul1	298576	298576
ENSRNOG00000024535	4.06348	2.27812	1.3367	0.938354	2.03296	1.02358	0.0446913	0.253106	1466	zinc finger ZZ-type and EF-hand domain containing 1 [Source:RGD Symbol;Acc:1311189]	Zzef1	287476	287476
ENSRNOG00000012934	28.0381	15.7299	0.508674	3.93416	2.03255	1.02329	0.00228795	0.0247155	1089	Rho guanine nucleotide exchange factor 7 [Source:RGD Symbol;Acc:620624]	Arhgef7	114559	114559
ENSRNOG00000002139	15.1519	8.29843	0.598273	0.574423	2.0324	1.02319	0.00490337	0.0445529	1173	capping protein inhibiting regulator of actin dynamics [Source:RGD Symbol;Acc:1311575]	Cracd	289568	289568
ENSRNOG00000025388	399.438	222.322	33.2333	51.6727	2.03148	1.02253	0.0142271	0.103309	1299	mitochondrial ribosomal protein L33 [Source:RGD Symbol;Acc:2322809]	Mrpl33	100363539	100363539
ENSRNOG00000004521	36.9661	20.4332	5.95934	3.50147	2.03008	1.02153	0.000840803	0.011215	1016	pre-mRNA processing factor 39 [Source:RGD Symbol;Acc:1308702]	Prpf39	314171	314171
ENSRNOG00000007684	6.22754	3.43312	0.121903	0.412393	2.02842	1.02036	0.0279702	0.175315	1388	zinc finger CCCH type containing 3 [Source:RGD Symbol;Acc:1307276]	Zc3h3	300032	300032
ENSRNOG00000017503	6.00951	3.23137	1.1598	0.408967	2.02695	1.01931	0.0165974	0.116368	1317	PPARG coactivator 1 beta [Source:RGD Symbol;Acc:727948]	Ppargc1b	291567	291567
ENSRNOG00000002036	13.937	7.68689	0.432559	0.969219	2.02636	1.01889	0.00963815	0.0765761	1251	PAX3 and PAX7 binding protein 1 [Source:RGD Symbol;Acc:1584739]	Paxbp1	681004	681004
ENSRNOG00000016963	42.7724	23.616	3.49652	2.77938	2.02304	1.01652	0.000389256	0.00613234	974	thyroid hormone receptor interactor 12 [Source:RGD Symbol;Acc:1306607]	Trip12	316575	316575
ENSRNOG00000056721	5.07808	2.78125	1.0226	0.0964252	2.02172	1.01558	0.0497491	0.275335	1498	FA complementation group M [Source:RGD Symbol;Acc:1307897]	Fancm	314172	314172
ENSRNOG00000009345	10.752	5.62165	3.3477	0.511249	2.021	1.01507	0.0241577	0.157394	1363	UDP glycosyltransferase 8 [Source:RGD Symbol;Acc:3938]	Ugt8	50555	50555
ENSRNOG00000018691	54.7076	30.1027	4.94545	2.97186	2.01868	1.01342	0.00099274	0.0126624	1041	aurora kinase A interacting protein 1 [Source:RGD Symbol;Acc:1303211]	Aurkaip1	298687	298687
ENSRNOG00000045605	54.5277	30.0926	6.06448	3.75389	2.0177	1.01271	0.00100206	0.0127073	1043	UDP-glucuronate decarboxylase 1 [Source:RGD Symbol;Acc:628680]	Uxs1	246232	246232
ENSRNOG00000022741	65.5235	36.2804	4.00858	4.32031	2.01037	1.00746	0.00153414	0.0177328	1084	interleukin enhancer binding factor 3 [Source:RGD Symbol;Acc:619734]	Ilf3	84472	84472
ENSRNOG00000005788	7.28139	4.04609	1.53907	0.661572	2.00948	1.00683	0.0386856	0.226421	1461	CDK5 regulatory subunit associated protein 2 [Source:RGD Symbol;Acc:708451]	Cdk5rap2	286919	286919
ENSRNOG00000010186	320.822	178.616	32.9913	26.8787	2.00546	1.00393	0.00206617	0.0226917	1111	CDV3 homolog [Source:RGD Symbol;Acc:1359113]	Cdv3	315970	315970
ENSRNOG00000006943	27.8124	15.7504	2.29282	3.25718	2.00508	1.00366	0.0493356	0.27376	1508		AABR07072108.1
ENSRNOG00000004509	81.7509	45.7177	12.3677	6.98403	2.00463	1.00334	0.00137024	0.0163569	1077	E2F-associated phosphoprotein [Source:RGD Symbol;Acc:1309624]	Eapp	299043	299043
ENSRNOG00000021047	136.965	76.3685	6.74248	9.76119	2.00401	1.00289	0.000323965	0.00530842	981	LRR binding FLII interacting protein 2 [Source:RGD Symbol;Acc:1306234]	Lrrfip2	301035	301035
ENSRNOG00000028703	49.3053	27.3711	1.1736	1.02901	2.00368	1.00265	0.00158354	0.0182075	1092	solute carrier family 39 member 6 [Source:RGD Symbol;Acc:1304664]	Slc39a6	291733	291733
ENSRNOG00000005468	34.8418	19.4031	2.65389	1.64059	2.0019	1.00137	0.000405469	0.0063129	1000	RNA binding motif protein 28 [Source:RGD Symbol;Acc:1311336]	Rbm28	312182	312182
ENSRNOG00000011987	34.7665	20.0343	4.49369	5.81601	1.99774	0.99837	0.0179901	0.124441	1349	CD2-associated protein [Source:RGD Symbol;Acc:727803]	Cd2ap	316258	316258
ENSRNOG00000043182	24.0383	13.5163	2.44979	1.60423	1.99749	0.998187	0.0176799	0.122777	1347	septin 6 [Source:RGD Symbol;Acc:1585082]	Septin6	691335	691335
ENSRNOG00000052113	25.0231	14.0993	1.70938	2.73308	1.99562	0.996837	0.00493607	0.0447572	1215	protein phosphatase 1, regulatory subunit 9B [Source:RGD Symbol;Acc:632281]	Ppp1r9b	84686	84686
ENSRNOG00000019105	11.1508	6.23606	1.73189	0.553915	1.99462	0.996116	0.0137852	0.101441	1318	dipeptidylpeptidase 8 [Source:RGD Symbol;Acc:1310901]	Dpp8	315758	315758
ENSRNOG00000032192	22.1384	12.2748	1.89459	1.57559	1.99433	0.995902	0.0103795	0.0808734	1295	cilia and flagella associated protein 97 [Source:RGD Symbol;Acc:1307325]	Cfap97	306469	306469
ENSRNOG00000022597	6.56139	3.65554	0.43507	0.157147	1.99424	0.995839	0.0277105	0.174311	1421	centromere protein J [Source:RGD Symbol;Acc:1310464]	Cenpj	305909	305909
ENSRNOG00000033522	18.5385	10.3718	1.99672	1.51416	1.99239	0.9945	0.000912919	0.0118693	1057	PR/SET domain 2 [Source:RGD Symbol;Acc:1594531]	Prdm2	313678	313678
ENSRNOG00000029212	8.54194	4.82645	0.506359	0.81379	1.98885	0.991936	0.0396015	0.231163	1489	versican [Source:RGD Symbol;Acc:619940]	Vcan	114122	114122
ENSRNOG00000004300	14.2823	8.15334	1.46414	1.67421	1.98611	0.989946	0.0117564	0.088731	1313	general transcription factor 2A subunit 1 [Source:RGD Symbol;Acc:69246]	Gtf2a1	83830	83830
ENSRNOG00000053518	4.38551	2.60478	0.982172	0.980717	1.98602	0.989884	0.0411391	0.237541	1497	zinc finger and SCAN domain containing 26 [Source:RGD Symbol;Acc:727885]	Zscan26	266792	266792
ENSRNOG00000016725	4.64419	2.61203	0.362483	0.268048	1.98525	0.98932	0.0402464	0.234146	1495	elongator complex protein 1 [Source:RGD Symbol;Acc:620072]	Elp1	140934	140934
ENSRNOG00000000648	53.6428	30.5312	1.03821	6.11975	1.98298	0.987668	0.000319399	0.00528306	1004	jumonji domain containing 1C [Source:RGD Symbol;Acc:708458]	Jmjd1c	171120	171120
ENSRNOG00000014160	28.4726	15.9697	4.25796	1.80735	1.98216	0.987071	0.01731	0.120857	1353	t-complex 1 [Source:RGD Symbol;Acc:3832]	Tcp1	24818	24818
ENSRNOG00000019885	15.334	8.68327	1.39475	1.13328	1.98203	0.986978	0.0140559	0.102405	1337	membrane associated guanylate kinase, WW and PDZ domain containing 3 [Source:RGD Symbol;Acc:621362]	Magi3	245903	245903
ENSRNOG00000017938	18.314	10.2442	2.25619	0.831933	1.98129	0.986437	0.000482892	0.00722275	1031	B-TFIID TATA-box binding protein associated factor 1 [Source:RGD Symbol;Acc:1564130]	Btaf1	368042	368042
ENSRNOG00000012641	177.198	99.9242	9.41174	8.56684	1.97845	0.984368	0.00114362	0.0141683	1090	SWI5-dependent homologous recombination repair protein 1 [Source:RGD Symbol;Acc:1305481]	Sfr1	294030	294030
ENSRNOG00000002645	15.0122	8.504	0.340923	1.03372	1.97604	0.982615	0.00578368	0.0506072	1248	gem (nuclear organelle) associated protein 5 [Source:RGD Symbol;Acc:1586275]	Gemin5	691231	691231
ENSRNOG00000047513	15.4169	8.67526	1.5176	0.363588	1.972	0.979663	0.00157858	0.0181744	1128	midasin AAA ATPase 1 [Source:NCBI gene;Acc:362498]	AABR07047789.1	362498	362498
ENSRNOG00000027617	7.64416	4.51398	0.660364	1.42003	1.97062	0.97865	0.0381135	0.224575	1502	tetratricopeptide repeat domain 26 [Source:RGD Symbol;Acc:1561363]	Ttc26	500086	500086
ENSRNOG00000050410	740.233	425.735	75.2948	105.383	1.97028	0.978402	0.00654929	0.0557997	1266	small nuclear ribonucleoprotein D3 polypeptide [Source:RGD Symbol;Acc:1597573]	Snrpd3	687711	687711
ENSRNOG00000024101	5.3573	3.06515	0.313848	0.612118	1.96936	0.977727	0.0414141	0.238717	1520	phosphorylase kinase regulatory subunit beta [Source:RGD Symbol;Acc:620186]	Phkb	361377	361377
ENSRNOG00000018972	36.6535	20.8328	4.83584	2.92845	1.96822	0.976894	0.0104081	0.0810238	1315	RAB18, member RAS oncogene family [Source:RGD Symbol;Acc:1308905]	Rab18	307039	307039
ENSRNOG00000003472	12.1377	7.36117	1.8276	3.1056	1.96689	0.975913	0.038626	0.226223	1510	ATPase phospholipid transporting 11C [Source:RGD Symbol;Acc:1564481]	Atp11c	317599	317599
ENSRNOG00000004789	27.9745	15.8518	0.651989	0.741408	1.96521	0.974686	0.00873325	0.0704944	1306	UTP25, small subunit processor component [Source:RGD Symbol;Acc:1359148]	Utp25	305076	305076
ENSRNOG00000054751	20.9762	11.8699	2.9853	0.86612	1.96365	0.973539	0.0195472	0.133519	1398	LMBR1 domain containing 2 [Source:RGD Symbol;Acc:1563920]	Lmbrd2	499539	499539
ENSRNOG00000023850	31.1513	17.5082	5.19529	1.98044	1.96276	0.972883	0.0185984	0.128038	1393	transforming growth factor beta regulator 1 [Source:RGD Symbol;Acc:1305123]	Tbrg1	300521	300521
ENSRNOG00000014791	60.2731	34.6869	1.49937	6.71794	1.9602	0.971001	0.0048084	0.0438723	1244	paternally expressed 3 [Source:RGD Symbol;Acc:2323590]	Peg3	103691034	103691034
ENSRNOG00000008917	30.166	17.2488	3.27893	2.35192	1.95971	0.970643	0.0158165	0.111912	1372	EH domain binding protein 1 [Source:RGD Symbol;Acc:1310604]	Ehbp1	305556	305556
ENSRNOG00000014319	11.4121	6.64942	0.774279	1.54793	1.95935	0.970374	0.0143764	0.10422	1355	structural maintenance of chromosomes flexible hinge domain containing 1 [Source:RGD Symbol;Acc:1307234]	Smchd1	316732	316732
ENSRNOG00000014188	30.9038	17.5798	3.72803	2.77673	1.95928	0.97032	0.00309861	0.0311952	1202	translation machinery associated 16 homolog [Source:RGD Symbol;Acc:1305222]	Tma16	290686	290686
ENSRNOG00000009152	60.6079	34.5158	1.41901	2.83338	1.95883	0.969992	0.00191472	0.0212882	1159	cell cycle associated protein 1 [Source:RGD Symbol;Acc:1305707]	Caprin1	362173	362173
ENSRNOG00000058866	67.4069	38.4887	9.8076	6.31254	1.95693	0.96859	0.0203838	0.137516	1415	myosin VA [Source:RGD Symbol;Acc:3143]	Myo5a	25017	25017
ENSRNOG00000018149	52.8381	30.0501	4.81811	2.43419	1.95663	0.968371	0.00138195	0.0164518	1138	SWI/SNF related, matrix associated, actin dependent regulator of chromatin, subfamily a, member 5 [Source:RGD Symbol;Acc:1308832]	Smarca5	307766	307766
ENSRNOG00000000244	18.282	10.4481	1.76378	1.36029	1.95626	0.968099	0.0259025	0.166041	1456	coilin [Source:RGD Symbol;Acc:62031]	Coil	50998	50998
ENSRNOG00000013832	6.82148	3.87379	1.01004	0.704911	1.95612	0.967997	0.033421	0.201818	1503	family with sequence similarity 193, member A [Source:RGD Symbol;Acc:1309634]	Fam193a	305452	305452
ENSRNOG00000015621	28.8806	16.6215	2.77851	2.72647	1.95517	0.967296	0.00355699	0.0347362	1223	nuclear receptor binding SET domain protein 3 [Source:RGD Symbol;Acc:1308980]	Nsd3	290831	290831
ENSRNOG00000007515	76.8315	43.6688	2.48605	0.936171	1.95516	0.967283	0.00619241	0.05332	1283	kinesin family member 3a [Source:RGD Symbol;Acc:621536]	Kif3a	84392	84392
ENSRNOG00000015898	7.36791	4.19884	1.04684	0.371386	1.94856	0.962405	0.0339054	0.203479	1516	FER tyrosine kinase [Source:RGD Symbol;Acc:1306273]	Fer	301737	301737
ENSRNOG00000021441	16.7536	9.68635	1.12813	1.65505	1.94743	0.961572	0.00676656	0.0572052	1303	reelin [Source:RGD Symbol;Acc:3553]	Reln	24718	24718
ENSRNOG00000001397	16.3722	9.5477	0.633948	2.03782	1.94669	0.96102	0.0146111	0.105397	1385	RNA binding motif protein 19 [Source:RGD Symbol;Acc:1308928]	Rbm19	304512	304512
ENSRNOG00000002821	7.21689	4.13554	1.5239	0.545743	1.94518	0.9599	0.0274701	0.173048	1488	PH domain and leucine rich repeat protein phosphatase 1 [Source:RGD Symbol;Acc:621308]	Phlpp1	59265	59265
ENSRNOG00000055631	20.968	12.0162	4.01012	1.73651	1.94499	0.959765	0.00254269	0.0268703	1204	zinc finger protein 280D [Source:RGD Symbol;Acc:1560796]	Zfp280d	315798	315798
ENSRNOG00000009812	4.27508	2.44857	0.41574	0.159789	1.94492	0.95971	0.025609	0.164885	1473	SET binding factor 2 [Source:RGD Symbol;Acc:1588657]	Sbf2	691042	691042
ENSRNOG00000001844	10.2875	5.94605	2.54422	1.43306	1.94144	0.957125	0.0384904	0.225731	1551	kelch-like family, member 42 [Source:RGD Symbol;Acc:1560924]	Klhl42	500367	500367
ENSRNOG00000002749	122.4	70.1788	7.7908	4.08574	1.93999	0.956049	0.000785612	0.0105593	1118	sperm associated antigen 9 [Source:RGD Symbol;Acc:1311289]	Spag9	360600	360600
ENSRNOG00000001377	30.8358	17.5689	5.50246	1.53284	1.93356	0.951262	0.00826629	0.0672837	1336	DEAD-box helicase 54 [Source:RGD Symbol;Acc:1562539]	Ddx54	360815	360815
ENSRNOG00000006030	19.8593	11.1289	8.96757	2.90408	1.93263	0.950562	0.0319575	0.194727	1530	protein tyrosine phosphatase, receptor type Z1 [Source:RGD Symbol;Acc:3455]	Ptprz1	25613	25613
ENSRNOG00000003890	629.405	361.561	81.1505	13.2305	1.92577	0.945435	0.000297772	0.00498185	1063	nucleosome assembly protein 1-like 1 [Source:RGD Symbol;Acc:71094]	Nap1l1	89825	89825
ENSRNOG00000002509	104.339	61.2693	4.24868	12.8215	1.92447	0.944465	0.0102225	0.0798222	1359	G protein nucleolar 3 like [Source:RGD Symbol;Acc:1600217]	Gnl3l	100034253	100034253
ENSRNOG00000057372	18.451	10.6317	2.85337	0.918082	1.9228	0.943207	0.0426172	0.243726	1593	methyltransferase like 6 [Source:RGD Symbol;Acc:1359565]	Mettl6	290564	290564
ENSRNOG00000010815	18.5298	10.8723	1.80312	1.64694	1.91912	0.940443	0.0174163	0.121428	1447	E74 like ETS transcription factor 2 [Source:RGD Symbol;Acc:1310585]	Elf2	361944	361944
ENSRNOG00000014525	264.398	150.048	63.6827	5.10703	1.91904	0.940388	0.00136057	0.0162859	1183	heat shock protein family D (Hsp60) member 1 [Source:RGD Symbol;Acc:621314]	Hspd1	63868	63868
ENSRNOG00000001930	164.287	95.4469	2.79091	6.93619	1.91838	0.939888	0.00350515	0.0343065	1265	coiled-coil domain containing 50 [Source:RGD Symbol;Acc:727841]	Ccdc50	288022	288022
ENSRNOG00000011134	19.2049	11.1329	1.25223	0.445449	1.91824	0.939784	0.00293789	0.0300632	1249	laminin subunit alpha 2 [Source:RGD Symbol;Acc:1308889]	Lama2	309368	309368
ENSRNOG00000018421	38.2515	21.7623	8.01294	1.85193	1.91734	0.939103	0.00836214	0.0678116	1350	apoptosis enhancing nuclease [Source:RGD Symbol;Acc:1305051]	Aen	361594	361594
ENSRNOG00000005406	50.6208	29.5511	2.46316	3.40586	1.9163	0.938323	0.00430103	0.0402933	1294	clathrin interactor 1 [Source:RGD Symbol;Acc:1303328]	Clint1	360515	360515
ENSRNOG00000019175	6.92076	3.93158	1.61781	0.24843	1.91443	0.936917	0.0333385	0.201458	1559	ERCC excision repair 6 like 2 [Source:RGD Symbol;Acc:1561537]	Ercc6l2	361197	361197
ENSRNOG00000012012	128.621	74.3193	11.5539	0.845284	1.91234	0.935339	0.0157285	0.111617	1446	PIN2/TERF1 interacting, telomerase inhibitor 1 [Source:RGD Symbol;Acc:1566025]	Pinx1	305963	305963
ENSRNOG00000022229	43.3671	25.3923	4.25331	4.37875	1.91222	0.935247	0.00391388	0.0374714	1288	SDA1 domain containing 1 [Source:RGD Symbol;Acc:1359112]	Sdad1	289504	289504
ENSRNOG00000032070	2.7613	1.62812	0.23676	0.31553	1.90947	0.933169	0.0358607	0.213167	1579	dynein cytoplasmic 2 heavy chain 1 [Source:RGD Symbol;Acc:71042]	Dync2h1	65209	65209
ENSRNOG00000002935	18.0057	10.6599	1.24506	2.17213	1.90512	0.929878	0.0152801	0.109247	1450	ankyrin repeat domain 40 [Source:RGD Symbol;Acc:1594678]	Ankrd40	690586	690586
ENSRNOG00000014750	11.4578	6.67595	1.88698	0.708314	1.90249	0.927888	0.032969	0.199777	1573	transcription activation suppressor [Source:RGD Symbol;Acc:1595469]	Tasor	680155	680155
ENSRNOG00000013136	15.7265	9.4769	1.43084	2.81685	1.89931	0.925478	0.0131688	0.09765	1429	oxidative stress responsive kinase 1 [Source:RGD Symbol;Acc:1310466]	Oxsr1	316064	316064
ENSRNOG00000009696	24.5713	14.1426	6.02875	1.21778	1.89508	0.922259	0.0358872	0.213179	1594	MDM4 regulator of p53 [Source:RGD Symbol;Acc:1309306]	Mdm4	304798	304798
ENSRNOG00000002903	10.1446	5.96449	1.66788	0.485323	1.89459	0.921886	0.0137217	0.10115	1438	sperm antigen with calponin homology and coiled-coil domains 1 [Source:RGD Symbol;Acc:1309718]	Specc1	303208	303208
ENSRNOG00000025892	20.3743	11.9784	1.75967	0.942756	1.89411	0.921521	0.00237557	0.0255674	1253	SET nuclear proto-oncogene [Source:RGD Symbol;Acc:1307467]	Set	296619	296619
ENSRNOG00000011586	109.315	64.7865	4.00979	10.297	1.8923	0.920144	0.0271006	0.171746	1548	cyclin-L1-like [Source:RGD Symbol;Acc:6501887]	LOC100909712	100909712	100909712
ENSRNOG00000053932	33.6734	20.3713	1.20583	5.28568	1.89197	0.919891	0.0119465	0.0899586	1427	DEAD-box helicase 6 [Source:RGD Symbol;Acc:1564560]	Ddx6	500988	500988
ENSRNOG00000010311	33.8762	19.8787	2.02825	1.30704	1.89191	0.91984	0.0136995	0.101136	1443	DAZ interacting zinc finger protein 1 [Source:RGD Symbol;Acc:1307701]	Dzip1	364475	364475
ENSRNOG00000004891	35.7627	21.0885	8.53124	2.38634	1.89012	0.91848	0.0411846	0.237551	1622	ADP-ribosylation factor like GTPase 14 effector protein [Source:RGD Symbol;Acc:1311463]	Arl14ep	311279	311279
ENSRNOG00000001256	49.1231	29.1452	1.39139	4.02291	1.88964	0.91811	0.0061973	0.05332	1351	ataxin 2 [Source:RGD Symbol;Acc:1306637]	Atxn2	288663	288663
ENSRNOG00000011339	138.936	81.8569	8.87587	4.44055	1.88845	0.917205	0.00134629	0.0162036	1222	STE20-like kinase [Source:RGD Symbol;Acc:3780]	Slk	54308	54308
ENSRNOG00000056150	47.2297	27.6151	9.40711	3.18553	1.88131	0.911736	0.0141551	0.102957	1471	purine rich element binding protein B [Source:RGD Symbol;Acc:1559465]	Purb	498407	498407
ENSRNOG00000023577	19.0115	11.2353	1.74726	0.525015	1.88061	0.911203	0.00741717	0.0617881	1384	GRB10 interacting GYF protein 2 [Source:RGD Symbol;Acc:2318130]	Gigyf2	100362458	100362458
ENSRNOG00000014584	22.3218	13.2014	2.26925	0.545796	1.87911	0.91005	0.0108324	0.0835101	1431	outer dense fiber of sperm tails 2 [Source:RGD Symbol;Acc:3229]	Odf2	29479	29479
ENSRNOG00000000314	34.1036	20.2183	2.48931	1.56934	1.8791	0.910046	0.00241804	0.025897	1278	SEC63 homolog, protein translocation regulator [Source:RGD Symbol;Acc:1304984]	Sec63	309858	309858
ENSRNOG00000006534	31.6891	18.9762	2.85933	2.59341	1.87782	0.909057	0.0212299	0.142128	1532	cereblon [Source:RGD Symbol;Acc:1310533]	Crbn	297498	297498
ENSRNOG00000023053	19.0228	11.4086	2.99828	2.29541	1.87715	0.908542	0.0064393	0.0549697	1376	interactor of little elongation complex ELL subunit 1 [Source:RGD Symbol;Acc:1309747]	Ice1	306665	306665
ENSRNOG00000001547	48.0206	28.337	4.6463	2.90917	1.87168	0.904332	0.0152901	0.109247	1494	alkylglycerone phosphate synthase [Source:RGD Symbol;Acc:620364]	Agps	84114	84114
ENSRNOG00000010084	9.54015	5.81203	0.424375	1.17683	1.8635	0.898012	0.0321502	0.195629	1614	YTH N(6)-methyladenosine RNA binding protein 3 [Source:RGD Symbol;Acc:1305234]	Ythdf3	361920	361920
ENSRNOG00000036852	36.1966	21.7754	2.04249	2.66062	1.86346	0.897981	0.0490324	0.272922	1685	poly(rC) binding protein 2 [Source:RGD Symbol;Acc:1309626]	Pcbp2	363005	363005
ENSRNOG00000018988	9.21585	5.6347	0.927908	1.26761	1.86254	0.897274	0.0415545	0.239212	1650	inhibitor of growth family, member 5 [Source:RGD Symbol;Acc:1307908]	Ing5	363292	363292
ENSRNOG00000019892	171.991	100.537	43.6513	12.8627	1.86251	0.897244	0.0272709	0.172265	1589	LRR binding FLII interacting protein 1 [Source:RGD Symbol;Acc:1359548]	Lrrfip1	367314	367314
ENSRNOG00000002182	52.9764	31.7889	3.33001	3.23048	1.86188	0.896761	0.00284849	0.0294133	1312	septin 11 [Source:RGD Symbol;Acc:1307405]	Septin11	305227	305227
ENSRNOG00000060665	35.0762	20.8293	5.46915	1.28097	1.86161	0.896552	0.00275079	0.02862	1310	actin filament associated protein 1 [Source:RGD Symbol;Acc:619959]	Afap1	140935	140935
ENSRNOG00000009995	14.4761	8.59193	2.92279	1.26025	1.86054	0.895723	0.0262865	0.167774	1585	Rap guanine nucleotide exchange factor 6 [Source:RGD Symbol;Acc:1307645]	Rapgef6	303141	303141
ENSRNOG00000042482	37.2378	22.3561	3.37403	1.75126	1.85992	0.895242	0.00754254	0.062616	1413	TatD DNase domain containing 2 [Source:RGD Symbol;Acc:1586017]	Tatdn2	500295	500295
ENSRNOG00000039859	10.8626	6.52824	0.62064	0.550519	1.85823	0.893928	0.0419622	0.240924	1662	DNA methyltransferase 1 [Source:RGD Symbol;Acc:620979]	Dnmt1	84350	84350
ENSRNOG00000028227	29.746	18.157	3.55928	4.74725	1.85561	0.891893	0.0203368	0.137305	1555	polybromo 1 [Source:RGD Symbol;Acc:1565549]	Pbrm1	306254	306254
ENSRNOG00000049128	44.7045	27.1488	2.94181	4.41078	1.84811	0.88605	0.0170785	0.119358	1537	natural killer cell triggering receptor [Source:RGD Symbol;Acc:2321593]	Nktr	100364165	100364165
ENSRNOG00000061499	3.64263	2.22538	0.202504	0.452321	1.84708	0.885248	0.0326009	0.198096	1633	lysine methyltransferase 2D [Source:RGD Symbol;Acc:2324324]	Kmt2d	100362634	100362634
ENSRNOG00000018623	8.2925	5.0385	0.622283	0.636049	1.84445	0.883187	0.0415338	0.239212	1680	REV1, DNA directed polymerase [Source:RGD Symbol;Acc:1306715]	Rev1	316344	316344
ENSRNOG00000046527	54.9973	33.4976	8.23111	6.79113	1.84288	0.881958	0.0225576	0.148951	1583	PHD finger protein 20-like 1 [Source:RGD Symbol;Acc:1560141]	Phf20l1	314964	314964
ENSRNOG00000013248	10.4155	6.2809	1.22804	0.468443	1.84245	0.881628	0.0124244	0.0928385	1501	WW and C2 domain containing 2 [Source:RGD Symbol;Acc:1559427]	Wwc2	498630	498630
ENSRNOG00000060597	128.971	77.4553	16.7739	3.51759	1.84215	0.881388	0.00726548	0.0607192	1430	SYF2 pre-mRNA-splicing factor [Source:RGD Symbol;Acc:621592]	Syf2	170933	170933
ENSRNOG00000024952	11.9891	7.16736	1.50814	0.446472	1.84209	0.881343	0.0200984	0.136152	1568	ATPase phospholipid transporting 8B1 [Source:RGD Symbol;Acc:1308488]	Atp8b1	291555	291555
ENSRNOG00000005963	234.737	140.596	48.7658	7.29989	1.84161	0.880971	0.0111273	0.0853992	1487	RAB2A, member RAS oncogene family [Source:RGD Symbol;Acc:68323]	Rab2a	65158	65158
ENSRNOG00000005276	118.565	72.4959	11.3991	12.9798	1.84016	0.879829	0.00660072	0.0560741	1426	casein kinase 2 alpha 1 [Source:RGD Symbol;Acc:621663]	Csnk2a1	116549	116549
ENSRNOG00000016629	22.8286	13.7902	3.3484	2.18734	1.83948	0.879296	0.0201911	0.136552	1576	terminal uridylyl transferase 7 [Source:RGD Symbol;Acc:1586015]	Tut7	501515	501515
ENSRNOG00000015642	47.1064	28.6339	2.26909	3.11278	1.83872	0.8787	0.0115144	0.0875334	1499	poly(A) binding protein, cytoplasmic 4 [Source:RGD Symbol;Acc:1305015]	Pabpc4	298510	298510
ENSRNOG00000013423	37.3122	22.853	3.0501	3.57939	1.8362	0.876722	0.00665743	0.0563371	1436	nucleoporin 50 [Source:RGD Symbol;Acc:3191]	Nup50	25497	25497
ENSRNOG00000002833	76.5619	46.5352	7.64208	2.9381	1.83238	0.87372	0.00797542	0.0652195	1469	glycogen synthase kinase 3 beta [Source:RGD Symbol;Acc:70982]	Gsk3b	84027	84027
ENSRNOG00000058461	156.694	94.2224	27.8162	5.40956	1.83173	0.87321	0.00573154	0.0503524	1423	splicing factor proline and glutamine rich [Source:RGD Symbol;Acc:727923]	Sfpq	252855	252855
ENSRNOG00000006636	116.586	70.8515	2.19347	3.77347	1.83009	0.871913	0.0334734	0.201855	1672	OTU deubiquitinase 6B [Source:RGD Symbol;Acc:1310024]	Otud6b	297911	297911
ENSRNOG00000018118	49.9479	30.3437	4.73596	0.478573	1.82821	0.870429	0.0106882	0.0826215	1507	ATPase family, AAA domain containing 3A [Source:RGD Symbol;Acc:1305964]	Atad3a	298682	298682
ENSRNOG00000009936	14.0991	8.59666	1.96519	1.13426	1.82421	0.867274	0.0147411	0.106073	1560	death inducer-obliterator 1 [Source:RGD Symbol;Acc:1311173]	Dido1	362286	362286
ENSRNOG00000052787	103.198	62.8067	12.8021	4.65415	1.82365	0.866832	0.0122074	0.091529	1536	ribosomal L24 domain containing 1 [Source:RGD Symbol;Acc:1309784]	Rsl24d1	363099	363099
ENSRNOG00000007921	158.678	96.4808	13.2293	1.33646	1.82326	0.866524	0.0306775	0.188503	1668	heterogeneous nuclear ribonucleoprotein M [Source:RGD Symbol;Acc:620369]	Hnrnpm	116655	116655
ENSRNOG00000003889	56.8715	34.689	3.86699	0.832742	1.82322	0.866492	0.018887	0.129663	1595	TBC1 domain family, member 15 [Source:RGD Symbol;Acc:1307920]	Tbc1d15	366896	366896
ENSRNOG00000033556	17.0019	10.4268	1.31824	1.53002	1.82174	0.865315	0.0239025	0.156295	1625	spen family transcriptional repressor [Source:RGD Symbol;Acc:1589867]	Spen	690911	690911
ENSRNOG00000012207	82.623	50.5037	14.1885	8.52788	1.82062	0.864429	0.0452088	0.255376	1734	dystonin [Source:RGD Symbol;Acc:1306566]	Dst	316313	316313
ENSRNOG00000013529	12.8807	7.87997	0.489686	0.897592	1.81783	0.862216	0.0472743	0.2646	1740	serine/threonine kinase 4 [Source:RGD Symbol;Acc:1312035]	Stk4	311622	311622
ENSRNOG00000011414	210.741	128.646	24.793	5.03532	1.81704	0.861591	0.00661989	0.056128	1476	proteasome 26S subunit, ATPase 3 [Source:RGD Symbol;Acc:61905]	Psmc3	29677	29677
ENSRNOG00000005101	28.3456	17.7516	2.99234	3.72069	1.81471	0.85974	0.0271065	0.171746	1657	MIA SH3 domain ER export factor 2 [Source:RGD Symbol;Acc:6488546]	Mia2	100912115	100912115
ENSRNOG00000007992	129.259	80.2094	2.36832	10.2072	1.80459	0.851674	0.0180339	0.124543	1616	serine and arginine rich splicing factor 10 [Source:RGD Symbol;Acc:1311067]	Srsf10	362630	362630
ENSRNOG00000011945	20.4444	12.9183	1.75754	3.09702	1.8004	0.848315	0.0452637	0.255403	1760	cytoplasmic FMR1 interacting protein 1 [Source:RGD Symbol;Acc:1310332]	Cyfip1	308666	308666
ENSRNOG00000000867	40.764	25.166	2.08769	0.892089	1.79979	0.84783	0.00457011	0.0421819	1455	valyl-tRNA synthetase 1 [Source:RGD Symbol;Acc:3950]	Vars1	25009	25009
ENSRNOG00000043370	89.2795	55.4655	5.46094	6.33692	1.79522	0.844157	0.0332018	0.20091	1724	far upstream element binding protein 1 [Source:RGD Symbol;Acc:1591892]	Fubp1	654496	654496
ENSRNOG00000018033	8.91798	5.55196	1.09063	0.319138	1.79112	0.84086	0.0202097	0.136552	1649	DEAD-box helicase 19B [Source:RGD Symbol;Acc:1593382]	Ddx19b	690693	690693
ENSRNOG00000046327	27.6903	17.0799	3.14507	0.901972	1.79086	0.84065	0.04783	0.26725	1796	recombination signal binding protein for immunoglobulin kappa J region [Source:RGD Symbol;Acc:1593096]	Rbpj	679028	679028
ENSRNOG00000002420	35.0696	21.718	3.69942	1.47239	1.78681	0.837384	0.0174661	0.121678	1641	zinc finger CCCH type containing 7 A [Source:RGD Symbol;Acc:1311225]	Zc3h7a	360466	360466
ENSRNOG00000030572	17.799	11.1448	2.03584	1.01252	1.78316	0.834433	0.0249518	0.161485	1703	structural maintenance of chromosomes 5 [Source:RGD Symbol;Acc:1307492]	Smc5	293967	293967
ENSRNOG00000037604	14.038	8.74015	1.50256	0.928057	1.78098	0.832674	0.0299679	0.184922	1732	activating signal cointegrator 1 complex subunit 3 [Source:RGD Symbol;Acc:1307995]	Ascc3	309887	309887
ENSRNOG00000058898	203.423	128.809	8.2852	23.7603	1.77659	0.829111	0.0424213	0.242764	1801	NEDD4 E3 ubiquitin protein ligase [Source:RGD Symbol;Acc:3157]	Nedd4	25489	25489
ENSRNOG00000020351	50.5693	31.7843	1.58271	1.80483	1.77094	0.824515	0.0336301	0.202382	1762	vacuolar protein sorting 4 homolog A [Source:RGD Symbol;Acc:628810]	Vps4a	246772	246772
ENSRNOG00000005292	22.9258	14.439	2.483	1.18054	1.76964	0.823454	0.0139525	0.101822	1640	thyroid hormone receptor interactor 11 [Source:RGD Symbol;Acc:1586166]	Trip11	314393	314393
ENSRNOG00000025011	19.0958	12.032	0.700996	1.03253	1.76777	0.821933	0.0252627	0.163015	1725	chromodomain helicase DNA binding protein 8 [Source:RGD Symbol;Acc:620696]	Chd8	65027	65027
ENSRNOG00000047761	70.8018	44.8726	0.720639	6.35142	1.76711	0.821393	0.0295848	0.182816	1745	zinc finger protein 326 [Source:RGD Symbol;Acc:1592829]	Zfp326	682914	682914
ENSRNOG00000058050	64.8936	40.8819	4.3997	2.69146	1.76704	0.821336	0.011833	0.0891809	1627	BCL2-associated transcription factor 1 [Source:RGD Symbol;Acc:1309704]	Bclaf1	100911069	100911069
ENSRNOG00000013491	25.5892	16.2331	0.983512	2.2749	1.76646	0.820863	0.0168031	0.117528	1677	senataxin [Source:RGD Symbol;Acc:1565575]	Setx	362096	362096
ENSRNOG00000019778	153.831	97.3031	10.9456	11.0634	1.76494	0.819621	0.00451744	0.0419168	1518	caveolae associated protein 1 [Source:RGD Symbol;Acc:1307685]	Cavin1	287710	287710
ENSRNOG00000002572	124.889	79.011	12.0182	10.5298	1.76452	0.819275	0.0211511	0.141818	1708	calcyclin binding protein [Source:RGD Symbol;Acc:1303146]	Cacybp	289144	289144
ENSRNOG00000016047	10.2473	6.46365	0.85496	0.387659	1.76293	0.817973	0.0355783	0.211776	1798	microtubule-actin crosslinking factor 1 [Source:RGD Symbol;Acc:1306057]	Macf1	362587	362587
ENSRNOG00000018183	15.3861	9.67756	1.99863	0.201506	1.76191	0.817137	0.0343984	0.206014	1797	ubiquitin protein ligase E3 component n-recognin 4 [Source:RGD Symbol;Acc:1563121]	Ubr4	313658	313658
ENSRNOG00000017340	66.7043	42.2928	10.0687	5.41234	1.76054	0.816016	0.0403625	0.234666	1816	WD repeat domain 12 [Source:RGD Symbol;Acc:735072]	Wdr12	363237	363237
ENSRNOG00000012957	66.0086	42.1948	3.68346	7.26482	1.75876	0.81456	0.0333212	0.201458	1795	SH3 domain -containing GRB2-like endophilin B1 [Source:RGD Symbol;Acc:1304859]	Sh3glb1	292156	292156
ENSRNOG00000002074	30.2418	19.1265	1.98592	0.835674	1.75491	0.811397	0.0336006	0.202344	1807	RE1-silencing transcription factor [Source:RGD Symbol;Acc:621069]	Rest	83618	83618
ENSRNOG00000000796	21.9047	13.9863	1.35077	1.14018	1.74411	0.802494	0.0384598	0.225703	1841	RAN binding protein 2 [Source:RGD Symbol;Acc:1560047]	Ranbp2	294429	294429
ENSRNOG00000009857	74.3842	47.9733	2.70213	5.40506	1.7336	0.793772	0.0260961	0.167038	1794	FtsJ RNA 2'-O-methyltransferase 3 [Source:RGD Symbol;Acc:1307110]	Ftsj3	303608	303608
ENSRNOG00000027191	18.817	12.1775	2.30704	1.78663	1.72933	0.790211	0.0354325	0.211052	1850	baculoviral IAP repeat-containing 6 [Source:RGD Symbol;Acc:1307247]	Birc6	313876	313876
ENSRNOG00000002318	16.8461	10.8786	0.735184	0.876119	1.7239	0.785673	0.0422751	0.242244	1885	LIM and calponin homology domains 1 [Source:RGD Symbol;Acc:1305269]	Limch1	305332	305332
ENSRNOG00000019670	44.2536	28.3426	5.68023	1.0776	1.72377	0.785568	0.0409959	0.237152	1879	WD repeat domain 3 [Source:RGD Symbol;Acc:1307480]	Wdr3	310720	310720
ENSRNOG00000019169	35.0041	22.6948	4.38241	3.28197	1.72116	0.783381	0.0345838	0.206841	1869	similar to RIKEN cDNA 0610039J04 [Source:RGD Symbol;Acc:1562218]	RGD1562218	292100	292100
ENSRNOG00000005890	947.579	607.858	146.882	17.8662	1.72078	0.783059	0.0199633	0.135531	1776	Serpine1 mRNA binding protein 1 [Source:RGD Symbol;Acc:619907]	Serbp1	246303	246303
ENSRNOG00000033790	228.878	147.861	31.2501	11.1839	1.71429	0.777615	0.031719	0.193408	1862	heterogeneous nuclear ribonucleoprotein U [Source:RGD Symbol;Acc:620372]	Hnrnpu	117280	117280
ENSRNOG00000014630	46.0105	30.0725	1.64868	3.49237	1.70555	0.770233	0.0443114	0.251117	1919	interacts with SUPT6H, CTD assembly factor 1 [Source:RGD Symbol;Acc:1304762]	Iws1	291705	291705
ENSRNOG00000006000	30.2577	20.0211	0.524822	2.5023	1.69064	0.757572	0.0483166	0.269796	1963	cyclin-dependent kinase 12 [Source:RGD Symbol;Acc:621111]	Cdk12	192350	192350
ENSRNOG00000027623	14.6894	9.74173	0.746545	0.961366	1.68697	0.754433	0.0448492	0.253812	1961	DNA segment, Chr 5, ERATO Doi 579, expressed [Source:MGI Symbol;Acc:MGI:1261849]	LOC680039	680039	680039
ENSRNOG00000037580	67.4487	129.089	7.92679	2.92634	-1.72629	-0.787672	0.0194442	0.132919	1758	proteasome 26S subunit, non-ATPase 8 [Source:RGD Symbol;Acc:1309842]	Psmd8	292766	292766
ENSRNOG00000001815	127.238	244.662	12.2767	14.7799	-1.73115	-0.791733	0.0315631	0.192727	1831	eukaryotic translation initiation factor 4A2 [Source:RGD Symbol;Acc:1309225]	Eif4a2	303831	303831
ENSRNOG00000056371	16.2591	31.8037	1.56949	3.74241	-1.74776	-0.805507	0.0277567	0.174477	1790	phosphatidylinositol-4,5-bisphosphate 3-kinase, catalytic subunit alpha [Source:RGD Symbol;Acc:620916]	Pik3ca	170911	170911
ENSRNOG00000014162	39.6528	76.8619	8.22528	4.27816	-1.7524	-0.809334	0.0477508	0.266977	1870	pleckstrin homology domain containing B2 [Source:RGD Symbol;Acc:1310954]	Plekhb2	301337	301337
ENSRNOG00000017297	58.8986	113.937	9.8889	2.30329	-1.75345	-0.810198	0.0494399	0.274011	1871	calcium binding protein 39 [Source:RGD Symbol;Acc:1306390]	Cab39	301574	301574
ENSRNOG00000017481	25.1315	49.2703	3.40558	0.667399	-1.76139	-0.816712	0.0463295	0.260361	1842	succinate-CoA ligase ADP-forming beta subunit [Source:RGD Symbol;Acc:1309397]	Sucla2	361071	361071
ENSRNOG00000009205	118.772	231.91	17.2824	24.4697	-1.7621	-0.817295	0.0261234	0.167091	1739	LIM domain only 4 [Source:RGD Symbol;Acc:1305670]	Lmo4	362051	362051
ENSRNOG00000018816	343.59	679.319	34.9267	42.9036	-1.77596	-0.828597	0.00898916	0.0722269	1578	cytochrome c oxidase subunit 5A [Source:RGD Symbol;Acc:620607]	Cox5a	252934	252934
ENSRNOG00000006542	402.019	795.512	43.0074	12.1354	-1.78454	-0.83555	0.0369524	0.218648	1749	ATPase H+ transporting V0 subunit C [Source:RGD Symbol;Acc:621394]	Atp6v0c	170667	170667
ENSRNOG00000055305	55.6331	110.813	2.25506	1.66362	-1.78969	-0.839707	0.0438949	0.249202	1785	parvin, beta [Source:RGD Symbol;Acc:1311485]	Parvb	362973	362973
ENSRNOG00000007821	9.46244	18.8397	1.2065	0.671677	-1.79609	-0.844856	0.019817	0.135151	1639	dual specificity tyrosine phosphorylation regulated kinase 2 [Source:RGD Symbol;Acc:1312039]	Dyrk2	314862	314862
ENSRNOG00000003858	49.9809	100.265	4.14889	12.4586	-1.79609	-0.844862	0.0338966	0.203479	1728	ATPase H+ transporting accessory protein 2 [Source:RGD Symbol;Acc:1561269]	Atp6ap2	302526	302526
ENSRNOG00000005428	40.9804	81.4592	5.37992	2.97713	-1.80099	-0.848788	0.0223371	0.147998	1646	C-terminal binding protein 1 [Source:RGD Symbol;Acc:2441]	Ctbp1	29382	29382
ENSRNOG00000028062	91.7396	183.134	11.601	13.5932	-1.80172	-0.849376	0.0278925	0.175078	1691	actin related protein 2/3 complex, subunit 5 [Source:RGD Symbol;Acc:1311791]	Arpc5	360854	360854
ENSRNOG00000012084	18.1646	35.4353	5.52864	0.872885	-1.80263	-0.850102	0.0439164	0.249202	1746	X-prolyl aminopeptidase 1 [Source:RGD Symbol;Acc:621274]	Xpnpep1	170751	170751
ENSRNOG00000003256	67.7296	136.17	4.27046	11.3287	-1.80427	-0.851416	0.0299986	0.184981	1700	cyclin G1 [Source:RGD Symbol;Acc:2295]	Ccng1	25405	25405
ENSRNOG00000001293	21.1019	42.3125	2.0925	1.55089	-1.80567	-0.852535	0.0289981	0.180375	1689	guided entry of tail-anchored proteins factor 4 [Source:RGD Symbol;Acc:1311660]	Get4	288518	288518
ENSRNOG00000010331	243.63	489.603	15.6279	15.2019	-1.80683	-0.853457	0.0209042	0.140485	1628	cathepsin B [Source:RGD Symbol;Acc:621509]	Ctsb	64529	64529
ENSRNOG00000012550	389.026	782.12	26.2352	58.633	-1.80804	-0.854429	0.00376289	0.0362878	1414	ubiquinol-cytochrome c reductase hinge protein [Source:RGD Symbol;Acc:1305987]	Uqcrh	366448	366448
ENSRNOG00000021702	10.6486	21.1938	2.61835	2.01349	-1.81115	-0.856908	0.0381653	0.224728	1720	minichromosome maintenance domain containing 2 [Source:RGD Symbol;Acc:1561068]	Mcmdc2	500392	500392
ENSRNOG00000008604	98.323	195.99	16.5004	5.47266	-1.8175	-0.861953	0.0139071	0.10177	1561	NSFL1 cofactor [Source:RGD Symbol;Acc:619952]	Nsfl1c	83809	83809
ENSRNOG00000018574	8.21005	16.3587	1.6447	1.35159	-1.82726	-0.869683	0.0328443	0.199436	1673	quiescin sulfhydryl oxidase 2 [Source:RGD Symbol;Acc:1584720]	Qsox2	681023	681023
ENSRNOG00000010580	95.1625	193.769	4.69001	11.0741	-1.82793	-0.870207	0.0432172	0.246513	1719	acyl-CoA thioesterase 7 [Source:RGD Symbol;Acc:628856]	Acot7	26759	26759
ENSRNOG00000008891	77.3566	154.999	19.0386	30.5658	-1.83045	-0.872198	0.0383695	0.225324	1697	intraflagellar transport 20 [Source:RGD Symbol;Acc:1309400]	Ift20	287541	287541
ENSRNOG00000013201	25.1727	51.3411	1.38046	3.5676	-1.83098	-0.87262	0.0138987	0.10177	1538	testis expressed 264 [Source:RGD Symbol;Acc:1359353]	Tex264	300988	300988
ENSRNOG00000016356	28.0519	57.1455	3.50741	1.26749	-1.83158	-0.873091	0.0322274	0.195962	1660	glutamic-oxaloacetic transaminase 1 [Source:RGD Symbol;Acc:2721]	Got1	24401	24401
ENSRNOG00000021125	172.841	352.732	11.8632	33.0694	-1.83251	-0.87382	0.00620389	0.0533242	1433	peroxiredoxin 5 [Source:RGD Symbol;Acc:71007]	Prdx5	113898	113898
ENSRNOG00000013254	52.051	106.277	0.384004	2.37322	-1.83442	-0.875327	0.00897727	0.0722269	1472	dynactin subunit 6 [Source:RGD Symbol;Acc:1307549]	Dctn6	290798	290798
ENSRNOG00000004731	13.241	26.9375	2.832	1.31867	-1.83878	-0.878752	0.0462309	0.259975	1709	anoctamin 3 [Source:RGD Symbol;Acc:1308873]	Ano3	311287	311287
ENSRNOG00000020853	10.3288	20.9159	1.49697	0.943824	-1.84208	-0.881335	0.0199283	0.135528	1566	SREBF chaperone [Source:RGD Symbol;Acc:1309378]	Scap	301024	301024
ENSRNOG00000001823	14.7818	29.9145	2.5111	0.316774	-1.84395	-0.882801	0.038746	0.226623	1665	ST6 beta-galactoside alpha-2,6-sialyltransferase 1 [Source:RGD Symbol;Acc:3676]	St6gal1	25197	25197
ENSRNOG00000009243	77.2586	154.92	18.6779	10.8006	-1.84811	-0.886049	0.0340091	0.203822	1642	out at first homolog [Source:RGD Symbol;Acc:1305890]	Oaf	315594	315594
ENSRNOG00000012383	153.161	312.585	24.8006	21.3106	-1.84953	-0.887156	0.0109742	0.0844543	1475	NADH:ubiquinone oxidoreductase subunit C2 [Source:RGD Symbol;Acc:1307511]	Ndufc2	293130	293130
ENSRNOG00000047931	1226.32	2505.19	240.913	206.033	-1.85332	-0.890109	0.0284581	0.177826	1610	thymosin beta 4, X-linked [Source:RGD Symbol;Acc:621622]	Tmsb4x	81814	81814
ENSRNOG00000018176	67.2038	138.271	7.39733	7.38871	-1.85543	-0.891751	0.0102177	0.0798222	1457	RAB6A, member RAS oncogene family [Source:RGD Symbol;Acc:619737]	Rab6a	84379	84379
ENSRNOG00000014997	4.47003	9.4234	0.548987	2.11996	-1.85557	-0.891864	0.0418881	0.240657	1666	insulin-like growth factor 2 receptor [Source:RGD Symbol;Acc:2871]	Igf2r	25151	25151
ENSRNOG00000014399	37.6307	76.9729	4.77656	3.64369	-1.8566	-0.892666	0.00703295	0.0590012	1410	angio-associated, migratory cell protein [Source:RGD Symbol;Acc:1306281]	Aamp	301512	301512
ENSRNOG00000009057	84.1941	174.457	8.74912	23.4356	-1.86008	-0.895362	0.0108163	0.0834588	1460	SEC62 homolog, preprotein translocation factor [Source:RGD Symbol;Acc:1308862]	Sec62	294912	294912
ENSRNOG00000017309	25.9884	53.6358	2.71368	1.3276	-1.86797	-0.901471	0.0265804	0.16878	1581	arginine and serine rich protein 1 [Source:RGD Symbol;Acc:1359529]	Rsrp1	362626	362626
ENSRNOG00000014616	9.19596	19.0109	0.820398	0.195106	-1.86842	-0.90182	0.0179906	0.124441	1517	isoleucyl-tRNA synthetase 1 [Source:RGD Symbol;Acc:621022]	Iars1	306804	306804
ENSRNOG00000012019	18.7026	38.4188	3.20552	2.0997	-1.86863	-0.901981	0.0436218	0.248419	1652	beta-1,3-N-acetylgalactosaminyltransferase 1 (globoside blood group) [Source:RGD Symbol;Acc:1304797]	B3galnt1	310508	310508
ENSRNOG00000020717	24.4822	48.5468	8.62714	4.50486	-1.86998	-0.903023	0.0421391	0.241782	1647	biorientation of chromosomes in cell division 1 [Source:RGD Symbol;Acc:1305622]	Bod1	287173	287173
ENSRNOG00000030862	38.2146	78.9693	7.82853	4.0472	-1.87221	-0.904743	0.0257654	0.165434	1570	ATPase H+ transporting V1 subunit H [Source:RGD Symbol;Acc:1562450]	Atp6v1h	297797	297797
ENSRNOG00000025889	27.3086	56.4225	7.08007	1.08487	-1.87549	-0.907268	0.048568	0.270509	1670	GNAS complex locus [Source:RGD Symbol;Acc:2716]	Gnas	24896	24896
ENSRNOG00000037500	24.4366	47.9446	8.66788	2.20188	-1.87604	-0.907689	0.0436707	0.248452	1648	pseudouridine synthase 1 [Source:RGD Symbol;Acc:1311871]	Pus1	304567	304567
ENSRNOG00000009778	76.4554	156.203	18.1714	10.4094	-1.88324	-0.913214	0.0314507	0.192174	1590	transmembrane protein 59 [Source:RGD Symbol;Acc:1310313]	Tmem59	100196907	100196907
ENSRNOG00000031053	336.307	711.904	61.4867	159.409	-1.88331	-0.91327	0.0484757	0.270167	1654	mitochondrially encoded NADH 4L dehydrogenase [Source:RGD Symbol;Acc:620494]	Mt-nd4l	26200	26200
ENSRNOG00000017502	7.80927	16.0612	2.20338	1.19059	-1.88474	-0.914367	0.0292179	0.181317	1577	suppressor of IKBKE 1 [Source:RGD Symbol;Acc:1311316]	Sike1	362007	362007
ENSRNOG00000020715	50.9172	105.674	8.62364	6.74539	-1.88896	-0.91759	0.00521308	0.0467841	1338	damage-specific DNA binding protein 1 [Source:RGD Symbol;Acc:621889]	Ddb1	64470	64470
ENSRNOG00000003223	56.8623	117.578	14.1831	4.11166	-1.89028	-0.918604	0.0166509	0.116557	1485	delta(4)-desaturase, sphingolipid 1 [Source:RGD Symbol;Acc:70917]	Degs1	58970	58970
ENSRNOG00000008755	10.3634	21.7558	1.79492	1.42783	-1.89077	-0.918974	0.0104979	0.0816443	1412	acyl-CoA oxidase 1 [Source:RGD Symbol;Acc:619757]	Acox1	50681	50681
ENSRNOG00000004820	28.195	58.5065	7.63628	4.05928	-1.89282	-0.920538	0.0377357	0.222648	1602	secretion associated, Ras related GTPase 1B [Source:RGD Symbol;Acc:1305590]	Sar1b	287276	287276
ENSRNOG00000020674	531.737	1081.69	163.811	55.0633	-1.89478	-0.922034	0.0278097	0.174684	1556	ribosomal protein L27 [Source:RGD Symbol;Acc:621192]	Rpl27	64306	64306
ENSRNOG00000013742	12.5491	26.5235	1.88432	1.50238	-1.89582	-0.92282	0.0116242	0.088062	1418	LARGE xylosyl- and glucuronyltransferase 1 [Source:RGD Symbol;Acc:1308895]	Large1	361368	361368
ENSRNOG00000007710	5.61506	11.8229	1.11687	0.162673	-1.89647	-0.923314	0.0404425	0.234975	1611	ubiquitin specific peptidase 20 [Source:RGD Symbol;Acc:1305621]	Usp20	311856	311856
ENSRNOG00000011684	27.9079	59.0638	4.2432	2.98356	-1.89751	-0.924111	0.0225724	0.148951	1514	AU RNA binding methylglutaconyl-CoA hydratase [Source:RGD Symbol;Acc:1306087]	Auh	361215	361215
ENSRNOG00000020583	16.7126	34.8357	2.65587	3.23284	-1.89826	-0.924681	0.0338906	0.203479	1584	Fc fragment of IgG receptor and transporter [Source:RGD Symbol;Acc:61811]	Fcgrt	29558	29558
ENSRNOG00000011501	87.215	185.122	3.66561	23.4336	-1.89958	-0.925679	0.00534029	0.0476005	1329	ATPase Na+/K+ transporting subunit beta 3 [Source:RGD Symbol;Acc:2172]	Atp1b3	25390	25390
ENSRNOG00000032699	46.7461	98.4304	7.47224	3.1629	-1.90557	-0.930224	0.00102711	0.0130061	1179	tweety family member 1 [Source:RGD Symbol;Acc:1310103]	Ttyh1	292597	292597
ENSRNOG00000052506	27.3194	55.4294	8.64396	10.9104	-1.90651	-0.930933	0.0467621	0.262456	1623	adenylate kinase 3 [Source:RGD Symbol;Acc:619885]	Ak3	26956	26956
ENSRNOG00000008641	13.72	29.4595	1.58524	3.05767	-1.90969	-0.933336	0.0362707	0.215165	1580	glucosamine-phosphate N-acetyltransferase 1 [Source:RGD Symbol;Acc:1563144]	Gnpnat1	498486	498486
ENSRNOG00000038365	4.78712	9.84676	1.19251	0.270863	-1.91124	-0.93451	0.0309866	0.190269	1554	pleckstrin homology domain containing A2 [Source:RGD Symbol;Acc:1586710]	Plekha2	684785	684785
ENSRNOG00000002724	12.0772	25.6047	2.14769	0.465586	-1.9168	-0.9387	0.0239839	0.156611	1496	phosphoribosyl pyrophosphate synthetase-associated protein 2 [Source:RGD Symbol;Acc:620207]	Prpsap2	117272	117272
ENSRNOG00000016414	69.1696	147.792	6.41759	13.103	-1.91687	-0.938753	0.0290456	0.180375	1533	solute carrier family 22, member 17 [Source:RGD Symbol;Acc:631405]	Slc22a17	305886	305886
ENSRNOG00000011745	67.1183	142.642	9.85073	7.81463	-1.9177	-0.939377	0.0180167	0.124523	1454	proteasome 20S subunit alpha 1 [Source:RGD Symbol;Acc:61841]	Psma1	29668	29668
ENSRNOG00000008364	14.5039	31.1937	2.5817	3.21559	-1.91989	-0.941027	0.031121	0.190702	1540	catalase [Source:RGD Symbol;Acc:2279]	Cat	24248	24248
ENSRNOG00000021103	20.1475	42.985	1.20711	3.16476	-1.92065	-0.941597	0.0329001	0.199623	1545	neurexin 2 [Source:RGD Symbol;Acc:620211]	Nrxn2	116595	116595
ENSRNOG00000018549	10.4496	21.8508	2.7247	3.75818	-1.92182	-0.942472	0.0128444	0.0955686	1403	F-box DNA helicase 1 [Source:RGD Symbol;Acc:1306298]	Fbh1	291293	291293
ENSRNOG00000019556	160.104	328.459	55.3945	17.8008	-1.92579	-0.945453	0.0337448	0.202933	1546	CD9 molecule [Source:RGD Symbol;Acc:2318]	Cd9	24936	24936
ENSRNOG00000020916	42.6408	91.5303	3.77844	7.33505	-1.92647	-0.945958	0.0106529	0.082621	1360	transmembrane and ubiquitin-like domain containing 2 [Source:RGD Symbol;Acc:1304758]	Tmub2	303567	303567
ENSRNOG00000005184	52.9789	114.074	9.66332	13.4796	-1.92651	-0.945993	0.011273	0.0860724	1370	NOP10 ribonucleoprotein [Source:RGD Symbol;Acc:1582780]	Nop10	691534	691534
ENSRNOG00000056940	51.3788	109.499	7.48782	8.94688	-1.92715	-0.946468	0.01849	0.127392	1444	Cbp/p300-interacting transactivator, with Glu/Asp-rich carboxy-terminal domain, 2 [Source:RGD Symbol;Acc:620112]	Cited2	114490	114490
ENSRNOG00000028629	37.3113	78.815	7.22314	1.09763	-1.92776	-0.946924	0.00152133	0.017608	1186	AKT serine/threonine kinase 1 [Source:RGD Symbol;Acc:2081]	Akt1	24185	24185
ENSRNOG00000008320	24.168	50.6853	5.51327	3.91148	-1.92872	-0.947641	0.0222714	0.147745	1470	lysophospholipase 1 [Source:RGD Symbol;Acc:3025]	Lypla1	25514	25514
ENSRNOG00000014341	10.4321	22.0878	1.70876	1.1798	-1.93032	-0.948842	0.0494473	0.274011	1607	BTB domain containing 10 [Source:RGD Symbol;Acc:1306301]	Btbd10	308890	308890
ENSRNOG00000016770	124.987	269.221	5.16625	25.9774	-1.93311	-0.950921	0.000746776	0.010178	1122	calmodulin 2 [Source:RGD Symbol;Acc:2258]	Calm2	24244	24244
ENSRNOG00000039744	8.69264	18.8008	1.23776	1.9804	-1.93505	-0.952374	0.0241856	0.157458	1480	RT1 class I, locus CE4 [Source:RGD Symbol;Acc:1598234]	RT1-CE4	414783	414783
ENSRNOG00000019439	31.4148	67.7809	3.69426	5.88869	-1.93525	-0.952522	0.0208295	0.140091	1451	RNA polymerase II subunit G [Source:RGD Symbol;Acc:621284]	Polr2g	117017	117017
ENSRNOG00000011825	83.4059	183.272	13.2306	56.7777	-1.93531	-0.952564	0.0492408	0.273734	1597	NADH:ubiquinone oxidoreductase subunit B3 [Source:RGD Symbol;Acc:1310737]	Ndufb3	301427	301427
ENSRNOG00000059215	29.3847	62.6893	3.60321	2.62216	-1.93587	-0.952983	0.0218332	0.14561	1458	solute carrier family 66 member 2 [Source:RGD Symbol;Acc:1305223]	Slc66a2	361352	361352
ENSRNOG00000023373	5.36585	11.5679	1.07088	0.780879	-1.93967	-0.955811	0.0218049	0.145532	1452	SEC24 homolog B, COPII coat complex component [Source:RGD Symbol;Acc:1309358]	Sec24b	295461	295461
ENSRNOG00000002879	22.9744	49.4687	2.28093	3.1959	-1.94143	-0.957118	0.0152171	0.109139	1402	presenilin 2 [Source:RGD Symbol;Acc:621060]	Psen2	81751	81751
ENSRNOG00000018343	23.974	52.1377	2.69277	4.35204	-1.94481	-0.959631	0.035175	0.209803	1531	iron-sulfur cluster assembly 1 [Source:RGD Symbol;Acc:727792]	Isca1	290985	290985
ENSRNOG00000050404	550.43	1201.1	26.9132	194.28	-1.94522	-0.959934	0.00170792	0.0193329	1174	prostate transmembrane protein, androgen induced 1 [Source:RGD Symbol;Acc:1308255]	Pmepa1	311676	311676
ENSRNOG00000025040	80.9726	172.231	19.0005	13.1504	-1.94649	-0.960875	0.00328675	0.0325329	1229	G protein subunit gamma 10 [Source:RGD Symbol;Acc:621514]	Gng10	114119	114119
ENSRNOG00000020204	74.4944	158.793	23.3787	12.5171	-1.94706	-0.961296	0.00784297	0.0643771	1316	signal recognition particle 19 [Source:RGD Symbol;Acc:1308437]	Srp19	291685	291685
ENSRNOG00000014713	5.41793	11.2298	1.57553	0.721544	-1.94806	-0.96204	0.0427195	0.244151	1558	chondroitin sulfate N-acetylgalactosaminyltransferase 2 [Source:RGD Symbol;Acc:1563660]	Csgalnact2	297554	297554
ENSRNOG00000006744	17.6291	38.0323	1.81255	4.59537	-1.94852	-0.962375	0.0421863	0.241894	1557	acylphosphatase 1 [Source:RGD Symbol;Acc:1311327]	Acyp1	299203	299203
ENSRNOG00000001596	709.467	1538.05	90.9851	190.604	-1.9489	-0.96266	0.00370086	0.0358214	1232	ATP synthase membrane subunit c locus 3 [Source:RGD Symbol;Acc:620052]	Atp5mc3	114630	114630
ENSRNOG00000058739	10.0331	20.2659	3.83238	0.527121	-1.95003	-0.963494	0.0409996	0.237152	1544	stannin [Source:RGD Symbol;Acc:3730]	Snn	29140	29140
ENSRNOG00000006136	35.8209	76.2116	7.46274	4.11145	-1.9502	-0.963625	0.0145633	0.105139	1378	3-phosphoinositide dependent protein kinase-1 [Source:RGD Symbol;Acc:620307]	Pdpk1	81745	81745
ENSRNOG00000047171	6.33063	13.8752	1.20996	0.932013	-1.95114	-0.964316	0.0417542	0.240203	1547	ring finger protein 8 [Source:RGD Symbol;Acc:1308035]	Rnf8	361815	361815
ENSRNOG00000019018	26.8296	58.3737	4.30873	5.25927	-1.9529	-0.965621	0.0273292	0.172408	1479	plasminogen activator, tissue type [Source:RGD Symbol;Acc:3342]	Plat	25692	25692
ENSRNOG00000006795	10.8796	23.7271	1.68677	1.30799	-1.95299	-0.965685	0.0140442	0.102405	1364	adipocyte plasma membrane associated protein [Source:RGD Symbol;Acc:1308874]	Apmap	366227	366227
ENSRNOG00000002643	32.4205	68.0767	9.07215	4.84213	-1.95315	-0.965803	0.0410115	0.237152	1542	UDP-glucose 6-dehydrogenase [Source:RGD Symbol;Acc:621879]	Ugdh	83472	83472
ENSRNOG00000017849	8.6217	18.467	2.03983	0.629908	-1.95573	-0.967709	0.048424	0.270051	1569	amyloid beta precursor protein binding family B member 3 [Source:RGD Symbol;Acc:620853]	Apbb3	117026	117026
ENSRNOG00000002545	8.67725	18.6823	2.20788	1.13794	-1.96239	-0.972614	0.0295281	0.182723	1478	similar to CG4768-PA [Source:RGD Symbol;Acc:1309748]	RGD1309748	302913	302913
ENSRNOG00000003881	17.8766	38.8019	4.06744	4.27077	-1.96667	-0.975756	0.0397347	0.231631	1515	nitrilase 1 [Source:RGD Symbol;Acc:727821]	Nit1	289222	289222
ENSRNOG00000015020	30.3849	66.4098	1.18968	3.94491	-1.96694	-0.975955	0.00595268	0.0517753	1257	isocitrate dehydrogenase (NADP(+)) 1 [Source:RGD Symbol;Acc:2862]	Idh1	24479	24479
ENSRNOG00000017193	17.1376	37.2203	2.51129	0.974399	-1.97468	-0.981616	0.0271771	0.171945	1440	leucine rich repeat and Ig domain containing 1 [Source:RGD Symbol;Acc:1308668]	Lingo1	315691	315691
ENSRNOG00000015310	11.1317	24.5468	1.16579	0.983014	-1.97485	-0.981741	0.0215223	0.143975	1399	leucine rich repeat containing 32 [Source:RGD Symbol;Acc:1309087]	Lrrc32	293135	293135
ENSRNOG00000024886	11.5104	24.4123	3.4623	1.58318	-1.97657	-0.983003	0.0275953	0.173711	1441	exostosin glycosyltransferase 1 [Source:RGD Symbol;Acc:1587375]	Ext1	299907	299907
ENSRNOG00000042838	42.3089	85.963	17.8073	3.75438	-1.98459	-0.988838	0.0330471	0.200112	1462	JunB proto-oncogene, AP-1 transcription factor subunit [Source:RGD Symbol;Acc:2944]	Junb	24517	24517
ENSRNOG00000013186	37.7525	82.546	6.19377	3.09347	-1.98461	-0.988855	0.0011915	0.0146018	1088	G3BP stress granule assembly factor 1 [Source:RGD Symbol;Acc:621140]	G3bp1	171092	171092
ENSRNOG00000001274	14.8645	31.7826	3.94837	3.67883	-1.98549	-0.989495	0.0288873	0.180031	1435	VPS29 retromer complex component [Source:RGD Symbol;Acc:1308332]	Vps29	288666	288666
ENSRNOG00000036666	9.7717	21.7322	0.630401	3.2093	-1.99042	-0.993076	0.0157679	0.111807	1344	cytochrome b-245 chaperone 1 [Source:RGD Symbol;Acc:1562022]	Cybc1	619574	619574
ENSRNOG00000029042	15377	35004.7	680.228	9401.12	-1.99119	-0.993632	0.0102195	0.0798222	1297	mitochondrially encoded NADH dehydrogenase 6 [Source:RGD Symbol;Acc:620561]	Mt-nd6	26203	26203
ENSRNOG00000058003	1.38066	3.04002	0.322354	0.450494	-1.99156	-0.993896	0.0472953	0.2646	1519	spondin 1 [Source:RGD Symbol;Acc:619918]	Spon1	64456	64456
ENSRNOG00000004992	61.1942	134.835	11.0737	6.48643	-1.99357	-0.995357	0.00459951	0.0423639	1213	RAB1A, member RAS oncogene family [Source:RGD Symbol;Acc:619736]	Rab1a	81754	81754
ENSRNOG00000010897	23.0284	50.8083	4.61021	9.12331	-1.99511	-0.996467	0.00950518	0.0756094	1280	NIMA-related kinase 6 [Source:RGD Symbol;Acc:727779]	Nek6	360161	360161
ENSRNOG00000054838	13.0728	28.2001	3.10137	2.35948	-1.99556	-0.996795	0.0244131	0.158822	1394	microspherule protein 1 [Source:RGD Symbol;Acc:1311607]	Mcrs1	300222	300222
ENSRNOG00000008411	7.92175	17.408	2.52859	0.832495	-1.99757	-0.998249	0.0241421	0.157394	1390	Sec23 homolog B, coat complex II component [Source:RGD Symbol;Acc:1310699]	Sec23b	362226	362226
ENSRNOG00000001889	22.9225	51.4485	2.46623	8.24219	-1.99779	-0.998405	0.0386124	0.226223	1477	catechol-O-methyltransferase [Source:RGD Symbol;Acc:2379]	Comt	24267	24267
ENSRNOG00000018674	8.86505	19.5781	2.90552	4.20239	-2.00237	-1.00171	0.0249912	0.161502	1391	neurotrophic receptor tyrosine kinase 3 [Source:RGD Symbol;Acc:3214]	Ntrk3	29613	29613
ENSRNOG00000017194	75.8436	167.795	21.5354	20.6647	-2.00338	-1.00244	0.0157019	0.111519	1331	peroxiredoxin 1 [Source:RGD Symbol;Acc:620039]	Prdx1	117254	117254
ENSRNOG00000005154	17.4224	39.1687	1.93853	3.41857	-2.00472	-1.0034	0.0233196	0.153073	1373	ALK and LTK ligand 2 [Source:RGD Symbol;Acc:1587117]	Alkal2	679566	679566
ENSRNOG00000006209	3.99099	8.56552	1.17772	0.220134	-2.00871	-1.00627	0.0155929	0.110864	1326	methyl-CpG binding domain protein 6 [Source:RGD Symbol;Acc:1311050]	Mbd6	362892	362892
ENSRNOG00000012684	31.3331	70.2686	4.93472	4.45239	-2.01186	-1.00853	0.00591526	0.051501	1218	biogenesis of lysosomal organelles complex-1, subunit 2 [Source:RGD Symbol;Acc:1306551]	Bloc1s2	293938	293938
ENSRNOG00000026716	166.139	352.018	66.0731	29.8898	-2.01493	-1.01073	0.00967721	0.0766989	1256	ribosomal protein L9-like [Source:RGD Symbol;Acc:2322107]	LOC100360449	100360449	100360449
ENSRNOG00000005512	322.336	723.509	18.8026	41.9312	-2.01512	-1.01087	5.01844e-05	0.00124748	877	NDUFA4, mitochondrial complex associated [Source:RGD Symbol;Acc:1584719]	Ndufa4	681024	681024
ENSRNOG00000042753	61.556	138.004	8.17598	9.56358	-2.01817	-1.01305	0.0373174	0.220329	1449	fibroblast growth factor 13 [Source:RGD Symbol;Acc:620164]	Fgf13	84488	84488
ENSRNOG00000003248	18.931	41.0185	4.89312	1.29171	-2.01867	-1.01341	0.0138756	0.10177	1304	myelin protein zero-like 1 [Source:RGD Symbol;Acc:1359140]	Mpzl1	360871	360871
ENSRNOG00000016957	15.0261	34.2695	1.14574	7.08116	-2.02102	-1.01508	0.0249765	0.161502	1366	insulin-like growth factor binding protein 2 [Source:RGD Symbol;Acc:2873]	Igfbp2	25662	25662
ENSRNOG00000013557	10.2976	22.9129	1.91237	0.773948	-2.02371	-1.017	0.00834897	0.0677867	1239	LanC like 1 [Source:RGD Symbol;Acc:69416]	Lancl1	114515	114515
ENSRNOG00000013484	22.0838	49.4373	5.43576	1.58626	-2.02391	-1.01714	0.00998178	0.0783099	1254	glutathione S-transferase alpha 1 [Source:RGD Symbol;Acc:2753]	Gsta1	108348061	108348061
ENSRNOG00000013538	15.22	33.2903	5.71362	2.48265	-2.02427	-1.0174	0.0454568	0.256115	1483	capping actin protein of muscle Z-line subunit alpha 1 [Source:RGD Symbol;Acc:1587438]	Capza1	691149	691149
ENSRNOG00000021051	27.9769	62.3718	4.20927	5.65365	-2.02751	-1.01971	0.00682972	0.0575261	1220	cytohesin 2 [Source:RGD Symbol;Acc:620398]	Cyth2	116692	116692
ENSRNOG00000000566	23.2216	52.6944	1.91053	1.9583	-2.02975	-1.0213	0.0265724	0.16878	1371	pterin-4 alpha-carbinolamine dehydratase 1 [Source:RGD Symbol;Acc:3263]	Pcbd1	29700	29700
ENSRNOG00000016873	11.9827	26.1148	4.60355	2.12891	-2.03064	-1.02194	0.0438494	0.249144	1467	methionine sulfoxide reductase B2 [Source:RGD Symbol;Acc:1306026]	Msrb2	361286	361286
ENSRNOG00000012911	3.91594	8.31579	1.68177	0.715827	-2.03151	-1.02255	0.0438071	0.249065	1463	ER lipid raft associated 1 [Source:RGD Symbol;Acc:1307058]	Erlin1	293939	293939
ENSRNOG00000025079	4.36758	9.77218	1.0464	1.0483	-2.03508	-1.02509	0.0470228	0.263581	1474	family with sequence similarity 126, member B [Source:RGD Symbol;Acc:1309752]	Fam126b	316415	316415
ENSRNOG00000002436	16.3808	36.1335	4.12197	1.05499	-2.03587	-1.02564	0.0123577	0.0924977	1271	monocyte to macrophage differentiation-associated [Source:RGD Symbol;Acc:1592079]	Mmd	303439	303439
ENSRNOG00000031979	37529.8	85285.6	2692.02	10303.1	-2.03628	-1.02593	0.00200859	0.0221628	1078	mitochondrially encoded ATP synthase 6 [Source:RGD Symbol;Acc:621239]	Mt-atp6	26197	26197
ENSRNOG00000015568	6.83758	15.9844	1.68817	3.99386	-2.03678	-1.02629	0.0370919	0.219293	1422	phospholipid phosphatase 5 [Source:RGD Symbol;Acc:1591734]	Plpp5	680466	680466
ENSRNOG00000020518	31.3466	71.0843	6.10487	4.0524	-2.04468	-1.03188	0.0269332	0.170896	1357	family with sequence similarity 189, member B [Source:RGD Symbol;Acc:1306107]	Fam189b	310640	310640
ENSRNOG00000010984	15.473	35.1478	1.11868	1.66955	-2.04481	-1.03197	0.00470039	0.0430214	1161	annexin A11 [Source:RGD Symbol;Acc:1309911]	Anxa11	290527	290527
ENSRNOG00000021573	1.39282	3.21134	0.250138	0.235812	-2.04593	-1.03276	0.0335591	0.202233	1407	dpy-19 like C-mannosyltransferase 3 [Source:RGD Symbol;Acc:1308334]	Dpy19l3	308519	308519
ENSRNOG00000020892	12.9485	28.2061	5.00078	1.74268	-2.04623	-1.03297	0.0247177	0.16035	1348	double PHD fingers 2 [Source:RGD Symbol;Acc:1311699]	Dpf2	361711	361711
ENSRNOG00000016559	21.2624	48.5251	0.665163	3.53831	-2.04802	-1.03423	0.0211938	0.141995	1330	TM2 domain containing 2 [Source:RGD Symbol;Acc:1306769]	Tm2d2	290833	290833
ENSRNOG00000028017	9.14771	20.2488	2.47664	2.6088	-2.04845	-1.03453	0.0239147	0.156295	1343	transmembrane protein 109 [Source:RGD Symbol;Acc:1359538]	Tmem109	361732	361732
ENSRNOG00000005195	423.572	959.499	51.8235	23.7983	-2.0486	-1.03464	4.30962e-05	0.00110653	852	cystatin C [Source:RGD Symbol;Acc:2432]	Cst3	25307	25307
ENSRNOG00000006037	53.3169	119.473	16.7443	14.0217	-2.04985	-1.03552	0.034714	0.207336	1409	synaptosome associated protein 25 [Source:RGD Symbol;Acc:3728]	Snap25
ENSRNOG00000056836	21.0786	46.9942	6.97739	5.69766	-2.05469	-1.03892	0.00732242	0.0611366	1199	caveolin 1 [Source:RGD Symbol;Acc:2280]	Cav1	25404	25404
ENSRNOG00000057347	26.8605	60.6416	6.31128	4.65952	-2.05567	-1.03961	0.00657779	0.0559336	1185	CCAAT/enhancer binding protein beta [Source:RGD Symbol;Acc:2327]	Cebpb	24253	24253
ENSRNOG00000029543	3.56212	7.98443	0.77509	0.180163	-2.05588	-1.03976	0.0453338	0.255587	1448	cytokine inducible SH2-containing protein [Source:RGD Symbol;Acc:69261]	Cish	83681	83681
ENSRNOG00000010176	35.275	78.8005	11.4362	6.03431	-2.05631	-1.04006	0.0116922	0.0884244	1247	mitogen activated protein kinase kinase 1 [Source:RGD Symbol;Acc:70495]	Map2k1	170851	170851
ENSRNOG00000014743	16.4471	37.4486	2.35269	3.14551	-2.05795	-1.04121	0.0159217	0.112351	1290	hydroxyacyl glutathione hydrolase [Source:RGD Symbol;Acc:2779]	Hagh	24439	24439
ENSRNOG00000030700	9036.68	20493.2	1606.55	1243.17	-2.05797	-1.04122	0.00241649	0.025897	1065	mitochondrially encoded cytochrome c oxidase III [Source:RGD Symbol;Acc:621873]	Mt-co3	26204	26204
ENSRNOG00000003829	17.2177	39.4203	4.6896	3.05936	-2.05982	-1.04252	0.02903	0.180375	1356	adaptor related protein complex 3 subunit sigma 1 [Source:RGD Symbol;Acc:1311115]	Ap3s1	302290	302290
ENSRNOG00000042195	73.5724	166.374	15.162	18.853	-2.06169	-1.04383	0.00236941	0.0255324	1061	poly(A) binding protein, nuclear 1 [Source:RGD Symbol;Acc:619928]	Pabpn1	116697	116697
ENSRNOG00000018349	4.48422	10.2188	0.755245	0.670548	-2.06541	-1.04643	0.00913324	0.0731161	1214	RNA polymerase I subunit B [Source:RGD Symbol;Acc:620822]	Polr1b	83582	83582
ENSRNOG00000003386	52.4233	121.787	5.55665	21.4397	-2.06672	-1.04735	0.0188941	0.129663	1300	RNA binding fox-1 homolog 3 [Source:RGD Symbol;Acc:1560070]	Rbfox3	287847	287847
ENSRNOG00000011114	18.94	42.208	7.08597	4.74379	-2.06737	-1.0478	0.0246345	0.160024	1328	TATA-box binding protein like 1 [Source:RGD Symbol;Acc:1597456]	Tbpl1	689030	689030
ENSRNOG00000005856	3.78275	8.8617	0.573109	1.95409	-2.0732	-1.05186	0.0484167	0.270051	1434	solute carrier family 30 member 6 [Source:RGD Symbol;Acc:1309250]	Slc30a6	298786	298786
ENSRNOG00000013836	6.55631	15.194	1.28142	0.806979	-2.07722	-1.05466	0.0247214	0.16035	1321	Rho GTPase activating protein 17 [Source:RGD Symbol;Acc:628767]	Arhgap17	63994	63994
ENSRNOG00000009872	6.1392	14.2315	0.649385	1.7019	-2.07757	-1.0549	0.0358315	0.213138	1379	potassium voltage-gated channel subfamily H member 2 [Source:RGD Symbol;Acc:621414]	Kcnh2	117018	117018
ENSRNOG00000055221	15.8671	36.7792	2.93924	2.06636	-2.07769	-1.05498	0.0153975	0.109744	1259	acyl-CoA thioesterase 1 [Source:RGD Symbol;Acc:70894]	Acot1	50559	50559
ENSRNOG00000021151	84.1603	187.704	24.8197	6.31761	-2.07998	-1.05657	0.0157932	0.111895	1263	protein phosphatase 1, regulatory (inhibitor) subunit 14B [Source:RGD Symbol;Acc:628702]	Ppp1r14b	259225	259225
ENSRNOG00000008222	56.188	125.675	17.0862	22.0927	-2.08378	-1.0592	0.0406295	0.235748	1396	translocase of inner mitochondrial membrane 9 [Source:RGD Symbol;Acc:621656]	Timm9	171139	171139
ENSRNOG00000017663	4.84469	11.0116	1.04704	0.371816	-2.08581	-1.06061	0.0273791	0.172599	1335	dolichyldiphosphatase 1 [Source:RGD Symbol;Acc:1307447]	Dolpp1	296624	296624
ENSRNOG00000023861	20.0522	46.6813	2.21217	2.6536	-2.08635	-1.06098	0.0190982	0.130861	1285	synaptosome associated protein 91 [Source:RGD Symbol;Acc:69276]	Snap91	65178	65178
ENSRNOG00000023455	6.22818	14.2383	2.40488	1.74393	-2.08643	-1.06104	0.0178372	0.123575	1277	protein O-linked mannose N-acetylglucosaminyltransferase 1 (beta 1,2-) [Source:RGD Symbol;Acc:1359396]	Pomgnt1	362567	362567
ENSRNOG00000002028	9.29415	21.581	1.12656	3.30061	-2.08668	-1.06121	0.01605	0.113165	1261	transmembrane protein 50B [Source:RGD Symbol;Acc:1307561]	Tmem50b	360698	360698
ENSRNOG00000023338	6.11852	14.2921	0.665281	0.452413	-2.09065	-1.06395	0.0339579	0.203654	1362	tetraspanin 2 [Source:RGD Symbol;Acc:620982]	Tspan2	64521	64521
ENSRNOG00000007519	25.2854	57.6324	6.43236	4.5239	-2.09101	-1.0642	0.0164493	0.115544	1264	transmembrane protein 43 [Source:RGD Symbol;Acc:1549711]	Tmem43	362401	362401
ENSRNOG00000048682	133.198	308.922	22.2	26.1133	-2.0923	-1.06509	0.0080712	0.0659411	1178	ZW10 interacting kinetochore protein [Source:RGD Symbol;Acc:628671]	Zwint	257644	257644
ENSRNOG00000014571	18.2649	42.4418	2.83486	1.51211	-2.09295	-1.06554	0.0224772	0.148765	1305	dysbindin domain containing 2 [Source:RGD Symbol;Acc:1559521]	Dbndd2	499941	499941
ENSRNOG00000015380	8.40258	19.5276	0.696503	1.57249	-2.09357	-1.06597	0.0127682	0.0951271	1226	junction plakoglobin [Source:RGD Symbol;Acc:620412]	Jup	81679	81679
ENSRNOG00000017052	3.50908	8.04344	0.587378	0.120136	-2.09363	-1.06601	0.0397074	0.231626	1381	PILR alpha associated neural protein [Source:RGD Symbol;Acc:1304952]	Pianp	312711	312711
ENSRNOG00000003334	25.72	56.3888	9.13514	2.24046	-2.09482	-1.06683	0.0137504	0.101276	1234	kelch-like family member 21 [Source:RGD Symbol;Acc:1305863]	Klhl21	313743	313743
ENSRNOG00000009667	4.02912	9.3754	0.729522	0.437902	-2.10229	-1.07196	0.0198621	0.135353	1274	MTOR associated protein, LST8 homolog [Source:RGD Symbol;Acc:69242]	Mlst8	64226	64226
ENSRNOG00000021262	5.27264	12.4373	0.145292	1.29467	-2.10518	-1.07394	0.00312048	0.0312442	1058	solute carrier family 23 member 2 [Source:RGD Symbol;Acc:619876]	Slc23a2	50622	50622
ENSRNOG00000025424	10.4355	24.2571	2.57952	1.10924	-2.1068	-1.07506	0.00611306	0.0528428	1137	yrdC N(6)-threonylcarbamoyltransferase domain containing [Source:RGD Symbol;Acc:708492]	Yrdc	319113	319113
ENSRNOG00000019768	13.0263	29.7074	3.00247	1.64668	-2.10766	-1.07564	0.0178366	0.123575	1258	nuclear receptor coactivator 4 [Source:RGD Symbol;Acc:1563014]	Ncoa4	619385	619385
ENSRNOG00000009449	18.8958	43.5774	3.79373	2.18217	-2.11245	-1.07892	0.00392347	0.0375037	1081	tripartite motif-containing 35 [Source:RGD Symbol;Acc:1564642]	Trim35	498538	498538
ENSRNOG00000037853	10.3969	24.5837	3.31108	3.33869	-2.11373	-1.07979	0.042956	0.245342	1387	retinoic acid receptor responder 1 [Source:RGD Symbol;Acc:1309509]	Rarres1	310486	310486
ENSRNOG00000008113	1.71647	4.1014	0.160307	0.301112	-2.11525	-1.08082	0.033471	0.201855	1346	similar to mKIAA1522 protein [Source:RGD Symbol;Acc:1561149]	RGD1561149	500552	500552
ENSRNOG00000006400	2.5075	5.76141	1.06507	0.383998	-2.11594	-1.0813	0.0390065	0.227994	1358	TBC1 domain family, member 14 [Source:RGD Symbol;Acc:1309993]	Tbc1d14	360956	360956
ENSRNOG00000061299	215.25	496.551	50.2128	66.7252	-2.11695	-1.08199	0.0257247	0.165386	1307	beta globin minor gene [Source:RGD Symbol;Acc:2290038]	LOC100134871	100134871	100134871
ENSRNOG00000014856	8.23172	19.4624	0.7737	0.974364	-2.11861	-1.08312	0.00145094	0.017054	991	ethanolamine kinase 1 [Source:RGD Symbol;Acc:1308204]	Etnk1	312828	312828
ENSRNOG00000019550	2.52075	5.99535	0.2074	0.300898	-2.11922	-1.08353	0.0121206	0.0910347	1209	solute carrier family 11 member 2 [Source:RGD Symbol;Acc:3684]	Slc11a2	25715	25715
ENSRNOG00000006102	6.28056	14.9579	0.763861	2.03768	-2.11936	-1.08363	0.0129714	0.0963499	1216	DNA polymerase epsilon 4, accessory subunit [Source:RGD Symbol;Acc:1307793]	Pole4	362385	362385
ENSRNOG00000012085	12.353	29.3491	0.734735	5.78673	-2.12224	-1.08559	0.0219194	0.14602	1276	iron-sulfur cluster assembly 2 [Source:RGD Symbol;Acc:1563216]	Isca2	500694	500694
ENSRNOG00000000567	4.27979	9.83638	1.27079	0.265546	-2.12305	-1.08614	0.0078248	0.0642882	1151	unc-5 netrin receptor B [Source:RGD Symbol;Acc:621756]	Unc5b	60630	60630
ENSRNOG00000020730	10.7978	25.533	0.852934	1.42285	-2.12436	-1.08703	0.00140038	0.0166259	988	NBR1, autophagy cargo receptor [Source:RGD Symbol;Acc:69195]	Nbr1	303554	303554
ENSRNOG00000003253	77.2958	181.872	12.0306	12.3039	-2.12604	-1.08817	0.000164533	0.00311616	850	quinoid dihydropteridine reductase [Source:RGD Symbol;Acc:619915]	Qdpr	64192	64192
ENSRNOG00000006966	17.3719	40.3174	3.62775	4.5156	-2.12767	-1.08927	0.000945276	0.0122174	953	nuclear factor I/A [Source:RGD Symbol;Acc:3170]	Nfia	25492	25492
ENSRNOG00000032630	12.2244	28.3011	4.72008	3.13006	-2.13112	-1.09161	0.012204	0.091529	1200	mitochondrial ribosomal protein S28 [Source:RGD Symbol;Acc:1597461]	Mrps28	689025	689025
ENSRNOG00000000392	5.45039	12.059	2.01183	0.176512	-2.13202	-1.09222	0.0111328	0.0853992	1184	Suv3 like RNA helicase [Source:RGD Symbol;Acc:1305565]	Supv3l1	294385	294385
ENSRNOG00000048849	8.75799	20.7579	1.66287	3.95943	-2.13222	-1.09236	0.022739	0.149789	1281	decaprenyl diphosphate synthase subunit 1 [Source:RGD Symbol;Acc:2319976]	Pdss1	100364990	100364990
ENSRNOG00000050169	8.45183	20.0755	1.73671	1.15811	-2.13376	-1.0934	0.0263579	0.167977	1302	PET100 cytochrome c oxidase chaperone [Source:RGD Symbol;Acc:1585222]	Pet100	688786	688786
ENSRNOG00000027864	57.036	135.287	15.2756	20.5455	-2.13471	-1.09404	0.0228695	0.150457	1279	peptidylprolyl isomerase A [Source:RGD Symbol;Acc:3372]	Ppia	25518	25518
ENSRNOG00000010732	35.4781	84.5354	5.5249	9.29003	-2.13515	-1.09434	0.000425999	0.00656248	890	similar to SAP18 [Source:RGD Symbol;Acc:1561590]	RGD1561590	290284	290284
ENSRNOG00000016885	11.3724	26.2942	3.35647	3.43799	-2.13688	-1.0955	0.0164927	0.115727	1235	Kruppel-like factor 6 [Source:RGD Symbol;Acc:62389]	Klf6	58954	58954
ENSRNOG00000011559	84.7526	198.492	19.9203	5.07123	-2.13903	-1.09696	3.04895e-05	0.000849627	755	calponin 3 [Source:RGD Symbol;Acc:71044]	Cnn3	54321	54321
ENSRNOG00000016989	8.62898	20.2728	2.20553	1.64724	-2.14065	-1.09805	0.00258668	0.0272692	1018	dolichol kinase [Source:RGD Symbol;Acc:1310821]	Dolk	311847	311847
ENSRNOG00000010169	1.67762	4.00305	0.318929	0.37527	-2.14098	-1.09827	0.0429998	0.245433	1361	ATP synthase mitochondrial F1 complex assembly factor 1 [Source:RGD Symbol;Acc:1305417]	Atpaf1	313510	313510
ENSRNOG00000019222	7.46165	18.0338	1.31561	2.71002	-2.14154	-1.09865	0.0238163	0.155983	1272	transcription factor Dp-1 [Source:RGD Symbol;Acc:1560344]	Tfdp1	361178	361178
ENSRNOG00000005355	2.93236	6.33473	1.61622	0.950838	-2.1419	-1.09889	0.0465249	0.261292	1377	nicastrin [Source:RGD Symbol;Acc:631418]	Ncstn	289231	289231
ENSRNOG00000004284	51.5283	119.693	14.754	11.5957	-2.14241	-1.09923	0.00733331	0.0611692	1127	BTG anti-proliferation factor 1 [Source:RGD Symbol;Acc:2224]	Btg1	29618	29618
ENSRNOG00000054689	285.087	671.91	60.1022	76.6247	-2.14396	-1.10028	0.00538369	0.0478247	1091	cytochrome c oxidase subunit 7B [Source:RGD Symbol;Acc:727789]	Cox7b	303393	303393
ENSRNOG00000006539	4.73571	11.351	0.399479	0.258029	-2.1456	-1.10138	0.0303334	0.186519	1314	peroxisomal biogenesis factor 16 [Source:RGD Symbol;Acc:1311372]	Pex16	311203	311203
ENSRNOG00000001068	50.5548	116.146	16.3103	5.02698	-2.14562	-1.1014	0.00611675	0.0528428	1103	Rac family small GTPase 1 [Source:RGD Symbol;Acc:619755]	Rac1	363875	363875
ENSRNOG00000027914	6.70104	16.1597	0.61049	0.455084	-2.14977	-1.10418	0.0100883	0.0790262	1157	phospholipid scramblase 3 [Source:RGD Symbol;Acc:1307016]	Plscr3	360549	360549
ENSRNOG00000012329	52.6033	123.358	13.6532	7.49302	-2.15015	-1.10444	0.000995623	0.0126624	941	store-operated calcium entry-associated regulatory factor [Source:RGD Symbol;Acc:1303011]	Saraf	290796	290796
ENSRNOG00000015156	45.9339	110.041	5.05938	8.04243	-2.15023	-1.10449	0.0199343	0.135528	1242	galanin and GMAP prepropeptide [Source:RGD Symbol;Acc:61954]	Gal	29141	29141
ENSRNOG00000002569	17.2375	40.9431	3.55166	5.35665	-2.15055	-1.1047	0.00155137	0.0179083	971	mitochondrial ribosomal protein S14 [Source:RGD Symbol;Acc:1309432]	Mrps14	289143	289143
ENSRNOG00000003129	2.50536	6.0299	0.282737	0.768145	-2.15508	-1.10774	0.0303261	0.186519	1311	zinc finger protein 496 [Source:RGD Symbol;Acc:1304611]	Zfp496	287361	287361
ENSRNOG00000060571	5.71445	14.1457	1.23312	3.08676	-2.15705	-1.10906	0.0350641	0.209284	1327	transmembrane protein 189 [Source:RGD Symbol;Acc:1309093]	Tmem189	362278	362278
ENSRNOG00000021177	195.275	463.309	49.3596	69.8915	-2.16125	-1.11186	0.00391415	0.0374714	1042	cytochrome c oxidase subunit 8A [Source:RGD Symbol;Acc:620638]	Cox8a	171335	171335
ENSRNOG00000022967	2.30877	5.53483	0.711162	0.832459	-2.16713	-1.11579	0.0490906	0.273073	1365	solute carrier family 35 member D1 [Source:RGD Symbol;Acc:1309843]	Slc35d1	298280	298280
ENSRNOG00000058586	2.46998	5.92995	0.785456	0.1059	-2.1678	-1.11623	0.02577	0.165434	1270	TYRO3 protein tyrosine kinase [Source:RGD Symbol;Acc:3923]	Tyro3	25232	25232
ENSRNOG00000025940	30.7171	73.5797	3.85935	4.49037	-2.1681	-1.11643	0.00198048	0.021908	987	methyltransferase like 9 [Source:RGD Symbol;Acc:2311609]	Mettl9	100302453	100302453
ENSRNOG00000033389	9.11454	21.3352	3.47135	1.03131	-2.16914	-1.11712	0.0364115	0.215854	1325	sushi domain containing 2 [Source:RGD Symbol;Acc:1308595]	Susd2	294335	294335
ENSRNOG00000052429	17.8809	42.3402	3.92942	1.66097	-2.17145	-1.11866	0.00249816	0.0264636	1003	STARD3 N-terminal like [Source:RGD Symbol;Acc:1308633]	Stard3nl	291182	291182
ENSRNOG00000015708	8.6544	20.4575	2.97814	1.09069	-2.17245	-1.11933	0.00908543	0.0729335	1131	E2F transcription factor 4 [Source:RGD Symbol;Acc:2322129]	E2f4	100360427	100360427
ENSRNOG00000047213	7.20826	16.6914	2.9769	0.491819	-2.17293	-1.11964	0.00991084	0.0780794	1144	glucosamine-6-phosphate deaminase 1 [Source:RGD Symbol;Acc:1585624]	Gnpda1	683570	683570
ENSRNOG00000013751	5.87402	14.063	2.6481	2.72335	-2.17661	-1.12208	0.0300535	0.185189	1301	pyridoxal phosphate binding protein [Source:RGD Symbol;Acc:1308962]	Plpbp	306544	306544
ENSRNOG00000001657	26.0962	63.4256	3.51642	10.9077	-2.17706	-1.12238	0.003293	0.0325579	1025	claudin domain containing 1 [Source:RGD Symbol;Acc:1359273]	Cldnd1	288182	288182
ENSRNOG00000001478	2.15147	5.16438	0.360439	0.459487	-2.17774	-1.12283	0.021928	0.14602	1241	GTF2I repeat domain containing 1 [Source:RGD Symbol;Acc:620856]	Gtf2ird1	246770	246770
ENSRNOG00000017373	2.65717	6.54077	0.626712	0.932701	-2.17843	-1.12329	0.00696248	0.0585222	1099	Rho-related BTB domain containing 2 [Source:RGD Symbol;Acc:1309924]	Rhobtb2	306004	306004
ENSRNOG00000010558	6.217	14.5798	2.0466	1.27831	-2.17893	-1.12362	0.0262878	0.167774	1267	peptidylprolyl isomerase F [Source:RGD Symbol;Acc:628670]	Ppif	282819	282819
ENSRNOG00000019935	5.92771	13.598	2.21613	1.43832	-2.18064	-1.12475	0.01308	0.0970738	1171	armadillo repeat containing 5 [Source:RGD Symbol;Acc:1306553]	Armc5	361653	361653
ENSRNOG00000025372	3.29971	8.12469	0.304434	1.25741	-2.18078	-1.12484	0.00769249	0.0636796	1108	glucuronic acid epimerase [Source:RGD Symbol;Acc:1565253]	Glce	363073	363073
ENSRNOG00000009683	167.822	400.523	37.8377	12.2371	-2.18079	-1.12485	0.0154018	0.109744	1196	syndecan binding protein [Source:RGD Symbol;Acc:621497]	Sdcbp	83841	83841
ENSRNOG00000014415	92.0389	222.644	16.3248	21.7691	-2.18234	-1.12588	0.000177735	0.00334448	804	heat shock factor binding protein 1 [Source:RGD Symbol;Acc:628632]	Hsbp1	286899	286899
ENSRNOG00000043171	4.68547	11.505	0.296407	1.72624	-2.18419	-1.1271	0.0208226	0.140091	1228	haloacid dehalogenase-like hydrolase domain containing 2 [Source:RGD Symbol;Acc:1308579]	Hdhd2	361351	361351
ENSRNOG00000011817	102.81	235.939	43.4608	21.5808	-2.18689	-1.12888	0.0106716	0.0826215	1141	ribosomal protein L22 like 1 [Source:RGD Symbol;Acc:1309517]	Rpl22l1	361923	361923
ENSRNOG00000049780	12.4741	30.8487	1.06811	5.5466	-2.18929	-1.13046	0.032006	0.194887	1298	sorcin [Source:RGD Symbol;Acc:1584485]	Sri	683667	683667
ENSRNOG00000011074	62.1364	152.325	5.73606	16.7134	-2.18942	-1.13055	0.00441309	0.0411669	1037	calcitonin-related polypeptide, beta [Source:RGD Symbol;Acc:620997]	Calcb	171519	171519
ENSRNOG00000061100	7.40121	17.2453	2.34298	0.929631	-2.19337	-1.13315	0.0159095	0.112351	1191	transmembrane protein 150A [Source:RGD Symbol;Acc:619998]	Tmem150a	245966	245966
ENSRNOG00000000304	27.9312	67.8322	6.16499	4.44289	-2.1935	-1.13323	0.000640746	0.00908676	875	CD164 molecule [Source:RGD Symbol;Acc:70942]	Cd164	83689	83689
ENSRNOG00000046214	5.92711	12.9331	2.89386	1.55845	-2.19988	-1.13742	0.0360144	0.213789	1309	cytochrome P450, family 27, subfamily b, polypeptide 1 [Source:RGD Symbol;Acc:69192]	Cyp27b1	114700	114700
ENSRNOG00000059295	14.2548	34.8954	0.445899	0.800818	-2.20225	-1.13898	0.00206689	0.0226917	963	selenoprotein I [Source:RGD Symbol;Acc:1560938]	Selenoi	362713	362713
ENSRNOG00000012864	3.00994	7.37376	0.188642	0.325248	-2.20305	-1.1395	0.00858827	0.0693882	1109	endoplasmic reticulum to nucleus signaling 1 [Source:RGD Symbol;Acc:1559716]	Ern1	498013	498013
ENSRNOG00000005981	12.176	29.5544	1.75627	3.26494	-2.20612	-1.14151	0.0040037	0.0380787	1020	5'-nucleotidase, cytosolic IIIA [Source:RGD Symbol;Acc:1312013]	Nt5c3a	312373	312373
ENSRNOG00000049127	32.263	78.7516	4.69416	3.72052	-2.20627	-1.14161	0.000878199	0.0115901	892	small ArfGAP 1 [Source:RGD Symbol;Acc:1585595]	Smap1	684800	684800
ENSRNOG00000018484	11.7633	28.6361	2.12237	4.46872	-2.2074	-1.14235	0.00137214	0.0163572	920	polo-like kinase 3 [Source:RGD Symbol;Acc:62039]	Plk3	58936	58936
ENSRNOG00000011517	11.3526	27.9702	1.44493	1.86369	-2.20761	-1.14248	0.0225102	0.148765	1225	TNF receptor superfamily member 21 [Source:RGD Symbol;Acc:1307308]	Tnfrsf21	316256	316256
ENSRNOG00000025034	12.6088	30.0048	3.04337	1.57909	-2.21047	-1.14435	0.0175732	0.122289	1190	similar to RIKEN cDNA A430005L14 [Source:RGD Symbol;Acc:1304567]	RGD1304567	362671	362671
ENSRNOG00000025806	3.32625	8.1014	1.01047	0.598477	-2.21333	-1.14622	0.0186259	0.128126	1194	proline rich 3 [Source:RGD Symbol;Acc:1303270]	Prr3	361788	361788
ENSRNOG00000055564	51.8484	126.698	4.66788	1.53954	-2.21342	-1.14628	0.00677896	0.0572547	1066	similar to LOC387763 protein [Source:RGD Symbol;Acc:1564664]	RGD1564664	499839	499839
ENSRNOG00000019812	6.81337	17.0939	0.146488	2.71533	-2.21388	-1.14658	0.0252107	0.1628	1237	nuclear receptor subfamily 1, group H, member 2 [Source:RGD Symbol;Acc:61906]	Nr1h2	58851	58851
ENSRNOG00000025371	3.81087	9.47869	0.751581	1.75384	-2.21392	-1.1466	0.0311225	0.190702	1269	sprouty RTK signaling antagonist 1 [Source:RGD Symbol;Acc:1309293]	Spry1	294981	294981
ENSRNOG00000053991	5.09415	11.985	1.5568	0.756238	-2.21584	-1.14786	0.0253318	0.163341	1236	prolyl 3-hydroxylase 1 [Source:RGD Symbol;Acc:628823]	P3h1	114200	114200
ENSRNOG00000047185	29.738	72.3308	7.35904	9.8317	-2.21597	-1.14794	0.0146589	0.105568	1165	eukaryotic translation initiation factor 3, subunit I [Source:RGD Symbol;Acc:1584560]	Eif3i
ENSRNOG00000004093	4.23003	10.4799	0.716778	1.39822	-2.21602	-1.14797	0.00742784	0.0617881	1073	ras homolog family member T1 [Source:RGD Symbol;Acc:1307023]	Rhot1	303351	303351
ENSRNOG00000017895	35.5769	87.407	5.25243	9.64148	-2.22001	-1.15057	0.0221228	0.147205	1217	enolase 1 [Source:RGD Symbol;Acc:2553]	Eno1	24333	24333
ENSRNOG00000007131	2.18377	5.35895	0.640777	0.756217	-2.22006	-1.1506	0.0316525	0.193138	1268	PAX interacting protein 1 [Source:RGD Symbol;Acc:1307547]	Paxip1	311944	311944
ENSRNOG00000001852	38.3032	91.198	11.2752	9.94351	-2.22134	-1.15143	0.00172863	0.0194916	935	ERGIC and golgi 2 [Source:RGD Symbol;Acc:1310606]	Ergic2	297728	297728
ENSRNOG00000004774	5.33522	13.1984	1.67763	1.88775	-2.22253	-1.1522	0.0138291	0.101514	1146	coiled-coil domain containing 175 [Source:RGD Symbol;Acc:1560894]	Ccdc175	500668	500668
ENSRNOG00000008921	103.888	257.368	2.72867	16.3701	-2.223	-1.15251	0.000471157	0.0070714	842	dynein light chain LC8-type 2 [Source:RGD Symbol;Acc:619860]	Dynll2	140734	140734
ENSRNOG00000020602	55.3972	139.471	5.39067	32.3803	-2.22386	-1.15307	0.00358859	0.0349668	997	NADH:ubiquinone oxidoreductase subunit A13 [Source:RGD Symbol;Acc:6492821]	Ndufa13	100911483	100911483
ENSRNOG00000022767	5.06403	12.2852	0.842309	0.614363	-2.22556	-1.15417	0.00765339	0.0634158	1069	extracellular leucine-rich repeat and fibronectin type III domain containing 1 [Source:RGD Symbol;Acc:1308787]	Elfn1	288512	288512
ENSRNOG00000010642	10.9314	27.1974	1.2926	4.4345	-2.22673	-1.15493	0.00170252	0.0192967	926	LysM domain containing 2 [Source:RGD Symbol;Acc:1304585]	Lysmd2	300839	300839
ENSRNOG00000019341	12.3726	31.1201	0.747704	4.32943	-2.228	-1.15575	0.0138075	0.101441	1143	transmembrane protein 179B [Source:RGD Symbol;Acc:1582850]	Tmem179b	690263	690263
ENSRNOG00000060449	987.993	2260.11	458.603	374.612	-2.22939	-1.15665	0.0293495	0.181775	1252	ribosomal protein S21 [Source:RGD Symbol;Acc:621038]	Rps21	81775	81775
ENSRNOG00000005126	7.9347	19.6243	2.15534	2.92397	-2.23491	-1.16022	0.0144113	0.104358	1147	solute carrier family 66 member 3 [Source:RGD Symbol;Acc:1306818]	Slc66a3	298906	298906
ENSRNOG00000007604	8.52743	21.2404	1.63211	3.86936	-2.2373	-1.16176	0.00310169	0.0311952	968	immunoglobulin superfamily, member 8 [Source:RGD Symbol;Acc:1311500]	Igsf8	304979	304979
ENSRNOG00000022273	7.34029	17.8642	1.53125	1.35368	-2.23736	-1.1618	0.00375922	0.0362878	990	riboflavin kinase [Source:RGD Symbol;Acc:1549748]	Rfk	499328	499328
ENSRNOG00000013236	10.2548	25.28	1.66574	1.73527	-2.23788	-1.16213	0.00343162	0.0337379	982	sterile alpha motif domain containing 8 [Source:RGD Symbol;Acc:1306447]	Samd8	305684	305684
ENSRNOG00000056955	2.83649	7.12524	0.724612	0.968871	-2.2412	-1.16427	0.0233977	0.15347	1211	BICD family like cargo adaptor 1 [Source:RGD Symbol;Acc:1310292]	Bicdl1	304537	304537
ENSRNOG00000024661	3.69314	8.82037	1.78014	1.07708	-2.24214	-1.16488	0.00977719	0.0772813	1085	Jupiter microtubule associated homolog 2 [Source:RGD Symbol;Acc:1305117]	Jpt2	360492	360492
ENSRNOG00000031766	7923.09	19803	516.755	1963.69	-2.24259	-1.16516	7.87802e-05	0.00175849	700	mitochondrially encoded cytochrome b [Source:RGD Symbol;Acc:620081]	Mt-cyb	26192	26192
ENSRNOG00000018740	2.31794	5.73155	0.570045	0.32282	-2.24407	-1.16612	0.0143233	0.103921	1139	UDP glucuronosyltransferase family 1 member A6 [Source:RGD Symbol;Acc:620949]	Ugt1a6	574523	574523
ENSRNOG00000033824	5.07525	12.5884	0.776237	0.755118	-2.24684	-1.1679	0.0074369	0.0617976	1051	glycerol-3-phosphate dehydrogenase 2 [Source:RGD Symbol;Acc:2726]	Gpd2	25062	25062
ENSRNOG00000021138	7.61841	19.2487	0.910455	1.78978	-2.25013	-1.17001	0.0123942	0.0926915	1117	ceramide synthase 2 [Source:RGD Symbol;Acc:1310059]	Cers2	310667	310667
ENSRNOG00000060735	43.292	109.024	10.8453	8.15648	-2.2514	-1.17082	0.0259622	0.166302	1221		AABR07053136.1
ENSRNOG00000011865	46.1167	114.054	10.7947	8.49525	-2.25514	-1.17322	0.00117998	0.0145012	883	cytosolic iron-sulfur assembly component 2B [Source:RGD Symbol;Acc:1585802]	Ciao2b	680987	680987
ENSRNOG00000002185	5.04383	12.7372	1.05825	0.82364	-2.25672	-1.17423	0.011743	0.088731	1102	phosphoglucomutase 2 [Source:RGD Symbol;Acc:1306061]	Pgm2	289632	289632
ENSRNOG00000016571	6.13052	14.1046	2.53927	0.479133	-2.25693	-1.17436	0.0144194	0.104358	1129	nerve growth factor [Source:RGD Symbol;Acc:1598328]	Ngf	310738	310738
ENSRNOG00000050539	10.8549	26.6984	3.87175	2.35936	-2.25923	-1.17583	0.0028355	0.029327	949	fibulin 5 [Source:RGD Symbol;Acc:2594]	Fbln5	29158	29158
ENSRNOG00000012138	9.76616	24.0374	3.66372	5.31395	-2.26131	-1.17716	0.0245858	0.159826	1201	RBMX like 1 [Source:RGD Symbol;Acc:1306751]	Rbmxl1	307779	307779
ENSRNOG00000006462	7.40042	18.749	0.655271	2.93472	-2.26147	-1.17726	0.00285797	0.0294549	948	endoplasmic reticulum oxidoreductase 1 alpha [Source:RGD Symbol;Acc:621713]	Ero1a	171562	171562
ENSRNOG00000014550	12.265	30.6724	2.56307	1.58178	-2.26362	-1.17863	0.0114577	0.0871781	1094	phosphatidylinositol-specific phospholipase C, X domain containing 3 [Source:RGD Symbol;Acc:1308448]	Plcxd3	310358	310358
ENSRNOG00000016923	19.7128	49.6209	3.76884	6.46932	-2.26371	-1.17869	0.00453718	0.0419941	993	CLPTM1-like [Source:RGD Symbol;Acc:1307896]	Clptm1l	316916	316916
ENSRNOG00000021144	6.9663	16.8673	2.24997	1.82559	-2.26474	-1.17934	0.00854255	0.0690825	1052	CCAAT/enhancer binding protein gamma [Source:RGD Symbol;Acc:2330]	Cebpg	25301	25301
ENSRNOG00000012183	15.2034	38.5683	2.65388	4.51911	-2.26539	-1.17976	0.00469482	0.0430153	998	glutaredoxin [Source:RGD Symbol;Acc:70951]	Glrx	64045	64045
ENSRNOG00000017723	10.7943	25.8481	3.49536	0.573357	-2.2714	-1.18358	0.0051745	0.0466267	1005	choline/ethanolamine phosphotransferase 1 [Source:RGD Symbol;Acc:1359727]	Cept1	310773	310773
ENSRNOG00000024128	19.1387	48.2604	1.65894	2.10489	-2.27323	-1.18475	6.62429e-05	0.00154651	665	aconitase 2 [Source:RGD Symbol;Acc:621360]	Aco2	79250	79250
ENSRNOG00000006756	33.3485	84.1423	4.88789	3.18383	-2.27714	-1.18723	0.000366709	0.00581286	786	MAGE family member D1 [Source:RGD Symbol;Acc:70898]	Maged1	84469	84469
ENSRNOG00000045913	1.60977	4.07245	0.264091	0.380293	-2.27898	-1.18839	0.0206458	0.139069	1166	PR/SET domain 16 [Source:RGD Symbol;Acc:2324431]	Prdm16	100366024	100366024
ENSRNOG00000009378	210.813	524.594	66.1808	123.126	-2.27899	-1.18839	0.00781763	0.0642882	1040	ribosomal protein L4 [Source:RGD Symbol;Acc:619824]	Rpl4	64302	64302
ENSRNOG00000009594	6.10681	15.5826	0.510921	1.79274	-2.28053	-1.18937	0.0192157	0.131563	1152	snail family transcriptional repressor 1 [Source:RGD Symbol;Acc:620758]	Snai1	116490	116490
ENSRNOG00000008212	21.4449	53.76	4.2897	3.9541	-2.28366	-1.19135	0.000456013	0.0069033	793	WD repeat domain 5 [Source:RGD Symbol;Acc:1305159]	Wdr5	362093	362093
ENSRNOG00000001953	5.26185	13.5122	0.0738385	0.858529	-2.28746	-1.19374	0.0272867	0.172265	1208	beta-secretase 2 [Source:RGD Symbol;Acc:1303241]	Bace2	288227	288227
ENSRNOG00000000571	466.75	1191.43	18.7692	88.6859	-2.29155	-1.19632	4.75586e-06	0.000213404	568	prosaposin [Source:RGD Symbol;Acc:3423]	Psap	25524	25524
ENSRNOG00000020136	4.40686	11.3692	0.991894	1.25222	-2.29808	-1.20043	0.0311443	0.190702	1224	transglutaminase 1 [Source:RGD Symbol;Acc:61838]	Tgm1	60335	60335
ENSRNOG00000054224	16.8008	41.7019	5.9242	3.05844	-2.2984	-1.20063	0.00366206	0.0355244	955	biogenesis of lysosomal organelles complex 1 subunit 4 [Source:RGD Symbol;Acc:1306037]	Bloc1s4	364183	364183
ENSRNOG00000008283	19.9142	50.5821	3.98064	2.34261	-2.29999	-1.20163	0.00067395	0.00936042	814	beta-1,4-galactosyltransferase 5 [Source:RGD Symbol;Acc:1310062]	B4galt5	362275	362275
ENSRNOG00000018351	4.5107	11.4573	1.23905	1.04952	-2.30228	-1.20307	0.0423718	0.24264	1262	THAP domain containing 4 [Source:RGD Symbol;Acc:1359473]	Thap4	363291	363291
ENSRNOG00000006068	8.73946	21.7591	3.86983	0.985515	-2.30317	-1.20362	0.00267858	0.0280019	911	transmembrane protein 117 [Source:RGD Symbol;Acc:1562562]	Tmem117	500921	500921
ENSRNOG00000015675	12.2351	31.4294	1.69925	1.99243	-2.30809	-1.2067	0.00786631	0.0645081	1030	neural EGFL like 1 [Source:RGD Symbol;Acc:620998]	Nell1	81733	81733
ENSRNOG00000007051	45.6611	116.771	12.7809	27.944	-2.31154	-1.20886	0.00519581	0.0467191	986	Ras-related GTP binding A [Source:RGD Symbol;Acc:619804]	Rraga	117044	117044
ENSRNOG00000010296	6.4812	16.9554	0.735992	3.3516	-2.31214	-1.20923	0.0400036	0.233044	1250	solute carrier family 7 member 7 [Source:RGD Symbol;Acc:619902]	Slc7a7	83509	83509
ENSRNOG00000058329	9.25122	23.5235	3.34558	1.56037	-2.31261	-1.20952	0.0352096	0.209866	1231	paired related homeobox 2 [Source:RGD Symbol;Acc:1311471]	Prrx2	113931	113931
ENSRNOG00000023576	9.99332	24.7247	3.00369	1.03882	-2.31552	-1.21134	0.0175817	0.122289	1123	ECRG4 augurin precursor [Source:RGD Symbol;Acc:1305645]	Ecrg4	363225	363225
ENSRNOG00000009723	9.99945	25.3495	3.03803	2.16173	-2.31576	-1.21148	0.000581831	0.00841491	789	protein tyrosine phosphatase, mitochondrial 1 [Source:RGD Symbol;Acc:1589783]	Ptpmt1	29390	29390
ENSRNOG00000027234	2.19341	5.74959	0.262717	0.803636	-2.31667	-1.21205	0.0383039	0.225241	1240	zinc finger protein 367 [Source:RGD Symbol;Acc:1307136]	Zfp367	306695	306695
ENSRNOG00000001235	10.7919	27.5522	1.89083	0.66171	-2.31945	-1.21378	0.00418293	0.0394597	954	G protein subunit alpha 12 [Source:RGD Symbol;Acc:71018]	Gna12	81663	81663
ENSRNOG00000006345	109.236	273.003	30.659	21.8819	-2.32047	-1.21442	0.005421	0.0481072	985	Sec61 translocon beta subunit [Source:RGD Symbol;Acc:1304997]	Sec61b	298068	298068
ENSRNOG00000046053	4.76109	12.2417	0.789118	1.13691	-2.32102	-1.21476	0.0163561	0.115137	1112	nudix (nucleoside diphosphate linked moiety X)-type motif 10 [Source:RGD Symbol;Acc:1564763]	Nudt10	680248	680248
ENSRNOG00000011282	71.7436	185.664	2.36558	11.2027	-2.32183	-1.21526	1.08841e-06	7.00264e-05	538	protein phosphatase 2 scaffold subunit A alpha [Source:RGD Symbol;Acc:620907]	Ppp2r1a	117281	117281
ENSRNOG00000021155	13.0062	32.271	3.87909	1.64224	-2.32969	-1.22014	0.00242634	0.0259225	895	cathepsin K [Source:RGD Symbol;Acc:61810]	Ctsk	29175	29175
ENSRNOG00000024025	2.84701	6.94344	1.13664	0.727631	-2.33163	-1.22134	0.0202006	0.136552	1134	enhancer of mRNA decapping 4 [Source:RGD Symbol;Acc:1562009]	Edc4	361399	361399
ENSRNOG00000030443	10.9044	27.7763	2.47154	1.72788	-2.3318	-1.22145	0.00337741	0.0332422	923	RAB9A, member RAS oncogene family [Source:RGD Symbol;Acc:619740]	Rab9a	84589	84589
ENSRNOG00000014218	4.65035	11.8116	1.12977	0.613704	-2.33349	-1.22249	0.00276901	0.0287753	903	transmembrane protein 25 [Source:RGD Symbol;Acc:1596132]	Tmem25	689172	689172
ENSRNOG00000012620	57.932	150.485	11.3681	10.8511	-2.33415	-1.2229	0.00349212	0.0342173	922	synaptogyrin 3 [Source:RGD Symbol;Acc:1311801]	Syngr3	302975	302975
ENSRNOG00000007254	15.7324	40.6338	3.4243	4.16605	-2.33432	-1.223	0.00406672	0.0384689	945	tetratricopeptide repeat domain 9 [Source:RGD Symbol;Acc:1565985]	Ttc9	500689	500689
ENSRNOG00000030712	6.15642	16.016	1.34355	1.15131	-2.33628	-1.22421	0.00584588	0.0509984	983	RT1 class Ia, locus A2 [Source:RGD Symbol;Acc:1595923]	RT1-A2	24974	24974
ENSRNOG00000011463	79.4778	206.136	14.9896	26.9097	-2.33692	-1.22461	0.000152964	0.00292875	668	proteasome 20S subunit beta 2 [Source:RGD Symbol;Acc:61874]	Psmb2	29675	29675
ENSRNOG00000019299	1.6938	4.32662	0.6315	0.0510107	-2.34644	-1.23047	0.0401924	0.233988	1233	ER degradation enhancing alpha-mannosidase like protein 2 [Source:RGD Symbol;Acc:1303074]	Edem2	296304	296304
ENSRNOG00000004360	4.54309	11.2937	1.71318	1.3112	-2.35313	-1.23458	0.0182493	0.125833	1110	gem (nuclear organelle) associated protein 2 [Source:RGD Symbol;Acc:620842]	Gemin2	84404	84404
ENSRNOG00000051854	2.18037	5.83044	0.598572	1.56622	-2.35389	-1.23505	0.0256588	0.165084	1156	glutamyl aminopeptidase [Source:RGD Symbol;Acc:621228]	Enpep	64017	64017
ENSRNOG00000024845	48.4554	126.399	8.90736	4.58572	-2.36141	-1.23965	0.00093252	0.0120703	803	mitochondrial ribosomal protein S21 [Source:RGD Symbol;Acc:1592330]	Mrps21	689432	689432
ENSRNOG00000002630	6.88174	17.7471	2.02632	1.83312	-2.36583	-1.24235	0.0105065	0.0816443	1032	CCR4-NOT transcription complex, subunit 8 [Source:RGD Symbol;Acc:1306401]	Cnot8	363603	363603
ENSRNOG00000005796	6.84849	17.7128	1.35652	2.29254	-2.36688	-1.24298	0.00104458	0.0130947	815	catenin alpha 1 [Source:RGD Symbol;Acc:1359485]	Ctnna1	307505	307505
ENSRNOG00000002695	6.0264	15.7408	2.06636	2.09401	-2.3766	-1.2489	0.00964421	0.0765761	1014	transcription factor B2, mitochondrial [Source:RGD Symbol;Acc:1307091]	Tfb2m	289307	289307
ENSRNOG00000000239	57.0853	150.27	4.71954	8.11791	-2.37952	-1.25067	0.000918133	0.0119194	794	C-C motif chemokine ligand 7 [Source:RGD Symbol;Acc:1359152]	Ccl7	287561	287561
ENSRNOG00000010789	15.2714	39.6122	4.22434	1.93342	-2.38089	-1.2515	0.000997693	0.0126703	801	dual specificity phosphatase 7 [Source:RGD Symbol;Acc:735026]	Dusp7	300980	300980
ENSRNOG00000037508	7.95659	21.3113	2.51602	4.55895	-2.38293	-1.25274	0.0293453	0.181775	1170	HscB mitochondrial iron-sulfur cluster co-chaperone [Source:RGD Symbol;Acc:1311005]	Hscb	360826	360826
ENSRNOG00000006130	15.9409	42.3086	2.3612	3.12134	-2.38792	-1.25575	0.000300559	0.00501887	690	RAB5B, member RAS oncogene family [Source:RGD Symbol;Acc:1306489]	Rab5b	288779	288779
ENSRNOG00000004234	15.2193	40.1472	3.13857	0.272217	-2.39407	-1.25947	0.000360578	0.00573646	712	alpha-1,6-mannosyl-glycoprotein 2-beta-N-acetylglucosaminyltransferase [Source:RGD Symbol;Acc:620098]	Mgat2	94273	94273
ENSRNOG00000052415	2.92594	7.98976	0.428322	0.598534	-2.39451	-1.25973	0.029712	0.183472	1169	glutathione S-transferase, theta 2 [Source:RGD Symbol;Acc:69362]	Gstt2	29487	29487
ENSRNOG00000047988	48.5681	128.31	11.4802	22.8176	-2.39481	-1.25991	0.000957381	0.0123153	792	bolA family member 2 [Source:RGD Symbol;Acc:1565363]	Bola2	502367	502367
ENSRNOG00000039985	22.3849	59.6228	1.18527	3.35299	-2.39733	-1.26143	0.000264556	0.00455975	676	ubiquitin-conjugating enzyme E2A [Source:RGD Symbol;Acc:1359534]	Ube2a	298317	298317
ENSRNOG00000010428	2.45295	6.54063	0.760777	1.12451	-2.4019	-1.26417	0.00682854	0.0575261	976	bromo adjacent homology domain containing 1 [Source:RGD Symbol;Acc:1563127]	Bahd1	362194	362194
ENSRNOG00000029939	3.52599	9.52668	1.21041	1.9393	-2.40192	-1.26419	0.0198789	0.135362	1097	glycophorin C (Gerbich blood group) [Source:RGD Symbol;Acc:1310295]	Gypc	364837	364837
ENSRNOG00000022101	29.9041	79.9429	7.46867	5.17746	-2.41058	-1.26938	0.0164136	0.115449	1071	cellular retinoic acid binding protein 2 [Source:RGD Symbol;Acc:62070]	Crabp2	100911902	100911902
ENSRNOG00000022868	3.9261	11.0882	0.58711	3.333	-2.41157	-1.26997	0.0152565	0.109247	1055	elongation factor for RNA polymerase II 3 [Source:RGD Symbol;Acc:1309917]	Ell3	296102	296102
ENSRNOG00000005102	20.1227	54.1617	4.11767	5.73577	-2.41217	-1.27033	0.00055404	0.00807975	735	WASH complex subunit 3 [Source:RGD Symbol;Acc:1563761]	Washc3	299707	299707
ENSRNOG00000010805	14.7793	39.8817	2.87887	2.95304	-2.41322	-1.27096	0.00931152	0.0744071	1001	fatty acid binding protein 4 [Source:RGD Symbol;Acc:69309]	Fabp4	79451	79451
ENSRNOG00000043098	157.374	418.695	33.0632	15.1613	-2.41617	-1.27272	0.00742869	0.0617881	973	metallothionein 2A [Source:RGD Symbol;Acc:1592345]	Mt2A	689415	689415
ENSRNOG00000004741	109.035	297.687	24.7649	104.841	-2.42067	-1.2754	0.0117632	0.088731	1029	ribosomal protein L19 [Source:RGD Symbol;Acc:621183]	Rpl19	81767	81767
ENSRNOG00000027468	8.17069	22.099	1.46011	2.27216	-2.42117	-1.2757	0.00523906	0.046969	931	solute carrier family 6 member 15 [Source:RGD Symbol;Acc:628664]	Slc6a15	282712	282712
ENSRNOG00000028357	3.43355	9.07777	0.985384	1.87985	-2.42533	-1.27818	0.0160912	0.113364	1060	leucine rich repeat containing 14B [Source:RGD Symbol;Acc:1564978]	Lrrc14b	502225	502225
ENSRNOG00000016939	5.41331	14.6802	1.04012	1.57036	-2.42542	-1.27824	0.00945541	0.075282	996	charged multivesicular body protein 7 [Source:RGD Symbol;Acc:1308779]	Chmp7	364419	364419
ENSRNOG00000012439	8.75901	23.6992	0.944989	2.43951	-2.42659	-1.27893	0.00215549	0.0234438	854	BH3 interacting domain death agonist [Source:RGD Symbol;Acc:620160]	Bid	64625	64625
ENSRNOG00000013469	8.44856	21.2577	3.56599	2.89755	-2.42743	-1.27943	0.0154863	0.110256	1050	thioredoxin domain containing 5 [Source:RGD Symbol;Acc:2323973]	Txndc5	100362805	100362805
ENSRNOG00000005695	208.252	562.654	23.7402	21.5772	-2.42756	-1.2795	0.00131561	0.015878	799	matrix Gla protein [Source:RGD Symbol;Acc:3088]	Mgp	25333	25333
ENSRNOG00000028557	2.28076	6.0005	1.07656	0.808267	-2.42975	-1.28081	0.0176748	0.122777	1067	3-hydroxyisobutyryl-CoA hydrolase [Source:RGD Symbol;Acc:1308392]	Hibch	301384	301384
ENSRNOG00000021866	27.4628	71.9477	8.12579	8.49175	-2.43169	-1.28196	0.00177628	0.0199518	831	bolA family member 3 [Source:RGD Symbol;Acc:1305975]	Bola3	297388	297388
ENSRNOG00000022268	4.05723	10.9999	0.341772	0.92472	-2.4329	-1.28268	0.00986787	0.0779277	995	patatin-like phospholipase domain containing 3 [Source:RGD Symbol;Acc:1595843]	Pnpla3	362972	362972
ENSRNOG00000002536	3.64594	9.6243	1.59414	0.743559	-2.43321	-1.28286	0.0383318	0.225254	1189	C1GALT1-specific chaperone 1 [Source:RGD Symbol;Acc:1311230]	C1galt1c1	302499	302499
ENSRNOG00000004141	12.3082	31.7606	5.10153	1.26691	-2.43495	-1.28389	0.00168644	0.0191641	823	vasorin [Source:RGD Symbol;Acc:1598149]	Vasn	679921	679921
ENSRNOG00000058388	5.92398	14.9402	3.22278	2.55682	-2.43911	-1.28636	0.0102264	0.0798222	1002	zinc finger protein 36 [Source:RGD Symbol;Acc:620722]	Zfp36	79426	79426
ENSRNOG00000007968	11.7202	29.8872	4.29387	3.10859	-2.44022	-1.28701	0.000721194	0.00990651	740	similar to RIKEN cDNA 2510039O18 [Source:RGD Symbol;Acc:1305350]	RGD1305350	313699	313699
ENSRNOG00000020076	10.6912	29.1248	0.331969	0.954555	-2.44049	-1.28717	0.000271617	0.00462878	659	BLOC-1 related complex subunit 7 [Source:RGD Symbol;Acc:1311783]	Borcs7	294012	294012
ENSRNOG00000037647	12.996	35.3896	1.73355	1.68718	-2.44599	-1.29042	0.000897171	0.0117871	761	osteoclastogenesis associated transmembrane protein 1 [Source:RGD Symbol;Acc:1564976]	Ostm1	499474	499474
ENSRNOG00000005109	46.2979	125.483	7.67174	10.0439	-2.44609	-1.29048	0.000355538	0.0056666	670	reprimo, TP53 dependent G2 arrest mediator homolog [Source:RGD Symbol;Acc:1595512]	Rprm	680110	680110
ENSRNOG00000010165	4.05676	8.91725	2.74938	0.900799	-2.44619	-1.29054	0.0120244	0.0904677	1012	TNF alpha induced protein 2 [Source:RGD Symbol;Acc:1594556]	Tnfaip2	299339	299339
ENSRNOG00000014647	16.3929	44.285	3.68677	3.05394	-2.44911	-1.29226	0.000447497	0.0068216	684	core-binding factor subunit beta [Source:RGD Symbol;Acc:620493]	Cbfb	361391	361391
ENSRNOG00000010980	1.73628	4.74275	0.471742	0.631521	-2.4533	-1.29473	0.040489	0.235089	1187	proline and serine rich 1 [Source:RGD Symbol;Acc:1309403]	Proser1	310417	310417
ENSRNOG00000005257	24.7543	66.5473	4.9444	4.00698	-2.46681	-1.30265	0.000116894	0.00238978	608	protein kinase cAMP-activated catalytic subunit alpha [Source:RGD Symbol;Acc:3389]	Prkaca	25636	25636
ENSRNOG00000019316	1.58146	4.35155	0.19501	0.451886	-2.46983	-1.30441	0.00656845	0.0559085	938	SH3-domain binding protein 4 [Source:RGD Symbol;Acc:620219]	Sh3bp4	64634	64634
ENSRNOG00000017329	2.9137	7.11712	2.04361	0.770042	-2.47571	-1.30784	0.0249078	0.16134	1096	transmembrane protein 129 [Source:RGD Symbol;Acc:1310828]	Tmem129	305458	305458
ENSRNOG00000011800	12.8902	36.0946	2.51885	7.80533	-2.47823	-1.30931	0.00497347	0.0450029	905	coagulation factor III, tissue factor [Source:RGD Symbol;Acc:2587]	F3	25584	25584
ENSRNOG00000023458	2.21853	5.92515	0.78061	0.796809	-2.4795	-1.31005	0.0249109	0.16134	1093	DDB1 and CUL4 associated factor 12-like 1 [Source:RGD Symbol;Acc:1563873]	Dcaf12l1	313296	313296
ENSRNOG00000000168	2.64901	7.3533	0.733959	1.32302	-2.48429	-1.31284	0.0286186	0.178484	1120	glycine amidinotransferase [Source:RGD Symbol;Acc:71090]	Gatm	81660	81660
ENSRNOG00000000879	6.94835	19.256	1.12201	0.855201	-2.4849	-1.31319	0.000344946	0.00557907	653	solute carrier family 9 member A6 [Source:RGD Symbol;Acc:1563582]	Slc9a6	302863	302863
ENSRNOG00000002802	77.7329	205.771	24.9775	34.4542	-2.48509	-1.3133	0.00245806	0.0262293	824	C-X-C motif chemokine ligand 1 [Source:RGD Symbol;Acc:619869]	Cxcl1	81503	81503
ENSRNOG00000007446	4.30941	11.831	1.2016	2.36092	-2.4855	-1.31354	0.0166224	0.11645	1038	APAF1 interacting protein [Source:RGD Symbol;Acc:1564562]	Apip	295961	295961
ENSRNOG00000005719	16.722	45.4723	7.16013	10.6626	-2.48754	-1.31472	0.000961859	0.0123225	742	ER membrane protein complex subunit 4 [Source:RGD Symbol;Acc:1310905]	Emc4	296049	296049
ENSRNOG00000005457	8.67388	24.1999	1.5997	0.202988	-2.49558	-1.31938	0.00525104	0.0469827	901	lysosomal-associated membrane protein family, member 5 [Source:RGD Symbol;Acc:1306991]	Lamp5	362220	362220
ENSRNOG00000002652	3.32012	8.67218	1.31024	0.697588	-2.49932	-1.32153	0.00290096	0.0297578	840	RAP1 GTPase activating protein 2 [Source:RGD Symbol;Acc:1304590]	Rap1gap2	303298	303298
ENSRNOG00000001551	79.7165	221.395	18.2781	38.1617	-2.50071	-1.32234	0.00011432	0.00235365	590	ATP synthase peripheral stalk subunit F6 [Source:RGD Symbol;Acc:621376]	Atp5pf	94271	94271
ENSRNOG00000020355	5.16777	14.5792	1.19285	0.289843	-2.50714	-1.32604	0.00991598	0.0780794	965	twist family bHLH transcription factor 2 [Source:RGD Symbol;Acc:621286]	Twist2	59327	59327
ENSRNOG00000008555	316.737	819.273	141.127	217.477	-2.50936	-1.32732	0.0408247	0.236724	1167	ribosomal protein S20 [Source:RGD Symbol;Acc:621037]	Rps20	122772	122772
ENSRNOG00000016807	10.9153	30.3527	1.76161	3.3441	-2.51086	-1.32818	0.00708532	0.0593268	927	ornithine aminotransferase [Source:RGD Symbol;Acc:621724]	Oat	64313	64313
ENSRNOG00000018878	1.38336	3.94233	0.319165	0.430779	-2.51413	-1.33006	0.0279565	0.175315	1106	slingshot protein phosphatase 3 [Source:RGD Symbol;Acc:1308679]	Ssh3	365396	365396
ENSRNOG00000024145	3.43595	9.22255	1.06584	0.753329	-2.51548	-1.33083	0.00534782	0.0476027	899	tripartite motif-containing 65 [Source:RGD Symbol;Acc:1559497]	Trim65	303684	303684
ENSRNOG00000009820	22.3413	62.9839	2.23192	4.53083	-2.52772	-1.33784	4.50002e-06	0.00020454	463	BCL2 interacting protein 3 like [Source:RGD Symbol;Acc:621354]	Bnip3l	140923	140923
ENSRNOG00000001633	27.4115	77.6717	2.56815	12.5084	-2.53169	-1.3401	0.00119932	0.0146769	750	trafficking from ER to golgi regulator [Source:RGD Symbol;Acc:1309751]	Tfg	360709	360709
ENSRNOG00000001158	4.549	12.9294	1.03847	1.22032	-2.53232	-1.34046	0.000960217	0.0123195	721	ATP binding cassette subfamily G member 1 [Source:RGD Symbol;Acc:620294]	Abcg1	85264	85264
ENSRNOG00000018097	3.32559	8.99394	1.12057	0.543797	-2.53364	-1.34121	0.00305645	0.0309536	832	ER membrane protein complex subunit 1 [Source:RGD Symbol;Acc:1310427]	Emc1	362643	362643
ENSRNOG00000003562	8.50267	24.0136	0.952552	0.347802	-2.53812	-1.34376	0.000775155	0.0104509	691	sushi domain containing 4 [Source:RGD Symbol;Acc:1564043]	Susd4	289335	289335
ENSRNOG00000015886	1.06511	3.07453	0.113861	0.388393	-2.53917	-1.34436	0.0346764	0.207253	1133	cyclin and CBS domain divalent metal cation transport mediator 4 [Source:RGD Symbol;Acc:1305571]	Cnnm4	363216	363216
ENSRNOG00000023456	6.25282	17.2348	2.31407	3.2307	-2.53945	-1.34452	0.0120775	0.0907885	980	ring finger protein 41 [Source:RGD Symbol;Acc:1309557]	Rnf41	362814	362814
ENSRNOG00000014524	22.4973	57.9234	10.2059	8.1096	-2.5472	-1.34891	0.000976118	0.0124869	719	sphingosine-1-phosphate receptor 3 [Source:RGD Symbol;Acc:1583843]	S1pr3	306792	306792
ENSRNOG00000017765	1.98424	5.245	0.797753	1.25943	-2.54811	-1.34943	0.041034	0.237152	1153	neuroepithelial cell transforming 1 [Source:RGD Symbol;Acc:1305034]	Net1	307098	307098
ENSRNOG00000014277	4.6149	12.7177	1.41355	2.46524	-2.54823	-1.34949	0.00428784	0.0402128	862	zinc finger, DHHC-type containing 13 [Source:RGD Symbol;Acc:1309736]	Zdhhc13	365252	365252
ENSRNOG00000018746	5.07612	13.9794	1.89712	0.6271	-2.54848	-1.34964	0.00016169	0.00307563	591	solute carrier family 30 member 5 [Source:RGD Symbol;Acc:1306931]	Slc30a5	294698	294698
ENSRNOG00000005046	12.9119	36.4671	1.81813	1.75538	-2.55189	-1.35157	0.0053386	0.0476005	879	tetraspanin 13 [Source:RGD Symbol;Acc:1311788]	Tspan13	366602	366602
ENSRNOG00000058007	0.667415	2.02031	0.0630666	0.212151	-2.55347	-1.35246	0.0456945	0.257123	1172	nudE neurodevelopment protein 1 [Source:RGD Symbol;Acc:620038]	Nde1	83836	83836
ENSRNOG00000009244	51.5717	146.738	2.11491	8.69824	-2.55428	-1.35291	1.96975e-05	0.000617755	504	abhydrolase domain containing 4 [Source:RGD Symbol;Acc:1311858]	Abhd4	364380	364380
ENSRNOG00000006551	2.94586	7.63419	1.44984	0.905557	-2.55857	-1.35534	0.0141919	0.103139	992	DDB1 and CUL4 associated factor 15 [Source:RGD Symbol;Acc:1304881]	Dcaf15	304653	304653
ENSRNOG00000042126	44.0425	124.229	7.63444	14.0249	-2.56142	-1.35694	0.00389816	0.0374001	847	LSM5 homolog, U6 small nuclear RNA and mRNA degradation associated [Source:RGD Symbol;Acc:1308655]	Lsm5	306222	306222
ENSRNOG00000032700	0.677675	1.9067	0.157981	0.265322	-2.56209	-1.35732	0.0134734	0.0998243	979	zinc finger and BTB domain containing 34 [Source:RGD Symbol;Acc:1596130]	Zbtb34	689174	689174
ENSRNOG00000001514	5.1578	14.4484	1.62479	2.0743	-2.56982	-1.36167	0.00833963	0.0677867	915	cell division cycle associated 7 [Source:RGD Symbol;Acc:1309363]	Cdca7	311742	311742
ENSRNOG00000021119	6.62978	16.3961	3.59458	2.46021	-2.57	-1.36177	0.00397948	0.0378895	848	programmed cell death 2-like [Source:RGD Symbol;Acc:1589941]	Pdcd2l	689637	689637
ENSRNOG00000053040	33.7677	95.1711	4.78329	6.14056	-2.57073	-1.36218	0.00239616	0.0257256	787		AC094643.2
ENSRNOG00000004711	17.2822	47.5978	6.00315	6.89394	-2.57483	-1.36448	0.000762101	0.0103226	666	metastasis associated 1 [Source:RGD Symbol;Acc:621018]	Mta1	64520	64520
ENSRNOG00000000921	19.8906	55.8128	4.4983	3.73476	-2.57817	-1.36635	0.000125192	0.00253572	560	ubiquitin-like 3 [Source:RGD Symbol;Acc:1305431]	Ubl3	363869	363869
ENSRNOG00000002627	3.62343	10.3425	0.644084	1.38706	-2.5782	-1.36636	0.000619359	0.00885522	654	potassium channel tetramerization domain containing 3 [Source:RGD Symbol;Acc:1310658]	Kctd3	305055	305055
ENSRNOG00000012734	1.62989	4.57768	0.705545	0.693346	-2.58983	-1.37286	0.0200977	0.136152	1023	defective in cullin neddylation 1 domain containing 1 [Source:RGD Symbol;Acc:1309668]	Dcun1d1	310324	310324
ENSRNOG00000008117	3.89466	11.2926	0.790964	2.27988	-2.59245	-1.37432	0.00304606	0.0308842	807	polypeptide N-acetylgalactosaminyltransferase 11 [Source:RGD Symbol;Acc:735097]	Galnt11	311952	311952
ENSRNOG00000006118	15.2202	42.0563	6.0144	6.04573	-2.59464	-1.37553	0.000177	0.00333783	576	Kruppel-like factor 10 [Source:RGD Symbol;Acc:621652]	Klf10	81813	81813
ENSRNOG00000051624	220.912	562.736	121.814	207.296	-2.59959	-1.37829	0.0134892	0.0998569	966	heat shock protein family E (Hsp10) member 1 [Source:RGD Symbol;Acc:2844]	Hspe1
ENSRNOG00000017494	1.79553	5.31246	0.605447	0.851533	-2.60013	-1.37858	0.030136	0.185567	1083	acid phosphatase 6, lysophosphatidic [Source:RGD Symbol;Acc:1306336]	Acp6	295305	295305
ENSRNOG00000017243	5.75796	16.5637	2.06851	2.96707	-2.60035	-1.37871	0.00470806	0.0430466	859	BCL2 interacting protein 3 [Source:RGD Symbol;Acc:620800]	Bnip3	84480	84480
ENSRNOG00000004312	31.5837	87.6596	14.0779	17.2102	-2.60138	-1.37928	0.00379614	0.0364613	827	transmembrane BAX inhibitor motif containing 4 [Source:RGD Symbol;Acc:735173]	Tmbim4	362884	362884
ENSRNOG00000003866	4.76792	13.9372	0.935585	0.269378	-2.60197	-1.3796	0.00449028	0.0417534	846	C-X-C motif chemokine receptor 4 [Source:RGD Symbol;Acc:620465]	Cxcr4	60628	60628
ENSRNOG00000018212	13.3934	39.0089	2.75366	7.9742	-2.60735	-1.38259	0.00215683	0.0234438	768	abhydrolase domain containing 17A [Source:RGD Symbol;Acc:1359682]	Abhd17a	299617	299617
ENSRNOG00000051487	1.91728	5.38358	0.529306	0.396912	-2.61109	-1.38465	0.00256659	0.0270901	779	kringle containing transmembrane protein 1 [Source:RGD Symbol;Acc:620789]	Kremen1	114107	114107
ENSRNOG00000012035	8.63226	23.4455	3.80432	2.11483	-2.61242	-1.38539	0.0034533	0.0338748	811	ring finger protein 181 [Source:RGD Symbol;Acc:1359698]	Rnf181	297337	297337
ENSRNOG00000003691	7.01181	19.7413	2.6385	1.67568	-2.61631	-1.38753	0.00771375	0.0637362	898	transmembrane p24 trafficking protein 7 [Source:RGD Symbol;Acc:727954]	Tmed7	252889	252889
ENSRNOG00000018529	13.375	39.0347	0.804744	2.59152	-2.61653	-1.38765	2.51645e-05	0.000731527	484	casein kinase 1, gamma 2 [Source:RGD Symbol;Acc:621407]	Csnk1g2	65278	65278
ENSRNOG00000017577	2.4032	6.29156	1.71804	1.77659	-2.61676	-1.38778	0.0448891	0.253812	1145	biphenyl hydrolase like [Source:RGD Symbol;Acc:1307572]	Bphl	361239	361239
ENSRNOG00000000622	22.9433	65.746	6.05066	12.755	-2.61965	-1.38937	0.00280541	0.0290845	782	histidine triad nucleotide binding protein 1 [Source:RGD Symbol;Acc:1593411]	Hint1	690660	690660
ENSRNOG00000001278	3.65042	10.8519	0.664337	0.90413	-2.62301	-1.39122	0.00467641	0.0429366	843	GPN-loop GTPase 3 [Source:RGD Symbol;Acc:1303034]	Gpn3	360810	360810
ENSRNOG00000055583	3.85802	11.3144	0.374697	0.754221	-2.62735	-1.39361	0.000499025	0.00739092	626	tweety family member 3 [Source:RGD Symbol;Acc:1309549]	Ttyh3	304315	304315
ENSRNOG00000010420	89.4609	251.113	30.6572	34.0814	-2.62739	-1.39363	0.0021565	0.0234438	759	SEM1, 26S proteasome complex subunit [Source:RGD Symbol;Acc:1590628]	Sem1	680532	680532
ENSRNOG00000003403	5.46121	16.1054	1.25412	2.98837	-2.62756	-1.39372	0.00114965	0.0142083	682	solute carrier family 35, member F5 [Source:RGD Symbol;Acc:1308125]	Slc35f5	288993	288993
ENSRNOG00000007126	6.14327	17.3478	1.96684	1.70602	-2.62801	-1.39397	0.005122	0.0462513	855	G protein-coupled receptor 19 [Source:RGD Symbol;Acc:71045]	Gpr19	312787	312787
ENSRNOG00000013642	2.21607	6.22217	1.30112	1.14536	-2.63865	-1.3998	0.029354	0.181775	1059	leucine rich repeat containing 41 [Source:RGD Symbol;Acc:1311221]	Lrrc41	362566	362566
ENSRNOG00000003359	2.2665	6.34496	0.72147	0.575354	-2.64327	-1.40232	0.000495835	0.00737849	622	O-linked N-acetylglucosamine (GlcNAc) transferase [Source:RGD Symbol;Acc:62060]	Ogt	26295	26295
ENSRNOG00000006302	13.6829	39.4626	4.06088	4.539	-2.644	-1.40272	0.000365957	0.00581148	604	glutamate-cysteine ligase, catalytic subunit [Source:RGD Symbol;Acc:619868]	Gclc	25283	25283
ENSRNOG00000016949	10.6514	30.8615	3.34323	3.68943	-2.64431	-1.40289	0.00059916	0.00860863	631	solute carrier family 25 member 33 [Source:RGD Symbol;Acc:1583942]	Slc25a33	691431	691431
ENSRNOG00000014061	2.52029	7.46063	0.83256	2.94192	-2.64902	-1.40546	0.0455931	0.256718	1136	dual specificity phosphatase 5 [Source:RGD Symbol;Acc:620854]	Dusp5	171109	171109
ENSRNOG00000039551	2.83568	8.5121	0.213517	1.03241	-2.65137	-1.40674	0.0115861	0.0879257	928	retinol dehydrogenase 14 [Source:RGD Symbol;Acc:1565196]	Rdh14	500629	500629
ENSRNOG00000016242	0.819328	2.43176	0.234211	0.550814	-2.65681	-1.4097	0.015597	0.110864	967	frizzled class receptor 1 [Source:RGD Symbol;Acc:61916]	Fzd1	58868	58868
ENSRNOG00000056954	2.37915	5.4622	1.57733	0.814291	-2.65909	-1.41093	0.0311961	0.190885	1062	inositol polyphosphate-5-phosphatase K [Source:RGD Symbol;Acc:1359130]	Inpp5k	287533	287533
ENSRNOG00000023946	6.21002	16.8698	2.79038	1.38542	-2.66549	-1.4144	0.0216809	0.144926	1008	distal membrane arm assembly complex 1 [Source:RGD Symbol;Acc:1309148]	Dmac1	298147	298147
ENSRNOG00000004411	41.8964	124.052	10.6127	10.2323	-2.66807	-1.4158	0.000787106	0.0105632	645	tetraspanin 8 [Source:RGD Symbol;Acc:621783]	Tspan8	171048	171048
ENSRNOG00000020451	78.9913	236.403	12.667	42.3488	-2.67041	-1.41706	6.73529e-06	0.00027411	418	Cd81 molecule [Source:RGD Symbol;Acc:2315]	Cd81	25621	25621
ENSRNOG00000018686	7.29203	21.8339	0.749195	1.98704	-2.67497	-1.41952	6.0274e-06	0.000256018	413	ataxin 2-like [Source:RGD Symbol;Acc:1565868]	Atxn2l	361649	361649
ENSRNOG00000007284	21.2069	62.7153	4.79406	6.43155	-2.67658	-1.42039	7.57339e-05	0.00171233	511	solute carrier family 2 member 1 [Source:RGD Symbol;Acc:3704]	Slc2a1	24778	24778
ENSRNOG00000017641	5.74727	16.5844	1.56637	0.739831	-2.67936	-1.42189	3.58165e-05	0.000952566	471	ring finger protein 44 [Source:RGD Symbol;Acc:1307212]	Rnf44	361212	361212
ENSRNOG00000019039	4.90601	13.2416	2.5104	1.95	-2.68859	-1.42685	0.00998787	0.0783099	900	inositol polyphosphate-5-phosphatase E [Source:RGD Symbol;Acc:620478]	Inpp5e	114089	114089
ENSRNOG00000060337	19.0991	53.7614	7.10125	8.1329	-2.69639	-1.43103	0.000460631	0.00694917	599	exosome component 7 [Source:RGD Symbol;Acc:1309758]	Exosc7	316098	316098
ENSRNOG00000025222	7.41078	21.8773	1.78123	3.54796	-2.70296	-1.43454	0.000228978	0.00408889	553	PCI domain containing 2 [Source:RGD Symbol;Acc:1307041]	Pcid2	361182	361182
ENSRNOG00000016372	1.59533	4.19639	0.889897	0.50921	-2.71198	-1.43935	0.00307591	0.0310774	760	solute carrier family 12 member 7 [Source:RGD Symbol;Acc:1359672]	Slc12a7	308069	308069
ENSRNOG00000006697	22.9032	68.5884	5.40046	4.31834	-2.71274	-1.43975	1.67233e-06	9.75528e-05	374	phosphatidylinositol-4,5-bisphosphate 4-phosphatase 2 [Source:RGD Symbol;Acc:1306225]	Pip4p2	362490	362490
ENSRNOG00000017600	3.77365	11.4025	0.866544	1.37296	-2.71925	-1.44321	0.00294104	0.0300632	748	protein tyrosine phosphatase, non-receptor type 9 [Source:RGD Symbol;Acc:628726]	Ptpn9	266611	266611
ENSRNOG00000001880	3.65241	10.067	2.5088	1.63155	-2.72147	-1.44439	0.00565068	0.0496919	825	DiGeorge syndrome critical region gene 6 [Source:RGD Symbol;Acc:1309390]	Dgcr6	303794	303794
ENSRNOG00000001083	3.99744	12.0182	1.15098	1.30355	-2.72183	-1.44458	0.00212345	0.0232132	699	KDEL endoplasmic reticulum protein retention receptor 2 [Source:RGD Symbol;Acc:1304618]	Kdelr2	304290	304290
ENSRNOG00000019831	23.3947	69.7558	5.3316	2.23394	-2.72336	-1.44539	3.32494e-06	0.000161172	386	sterile alpha motif domain containing 4B [Source:RGD Symbol;Acc:1305597]	Samd4b	308473	308473
ENSRNOG00000014264	15.9825	48.9965	2.00579	6.5599	-2.72358	-1.4455	4.58203e-05	0.00116211	464		AABR07027306.1
ENSRNOG00000001189	2.63358	8.01808	0.621494	0.897758	-2.72424	-1.44585	0.000903872	0.0118396	628	salt-inducible kinase 1 [Source:RGD Symbol;Acc:69407]	Sik1	59329	59329
ENSRNOG00000016015	1.23132	3.68235	0.501652	0.160635	-2.73552	-1.45181	0.00536261	0.0476858	813	decapping mRNA 1A [Source:RGD Symbol;Acc:1561298]	Dcp1a	361109	361109
ENSRNOG00000008605	24.6051	74.8118	2.89809	7.57332	-2.73642	-1.45229	0.0087999	0.0709669	869	oligosaccharyltransferase complex subunit 4, non-catalytic [Source:RGD Symbol;Acc:2300150]	Ost4	100188932	100188932
ENSRNOG00000018765	3.55753	10.0569	1.72146	0.679338	-2.74479	-1.45669	0.0391162	0.228483	1064	DNA polymerase delta 4, accessory subunit [Source:RGD Symbol;Acc:1308519]	Pold4	361698	361698
ENSRNOG00000008754	3.13739	9.07209	1.19975	0.669398	-2.74638	-1.45753	0.002125	0.0232132	688	feline leukemia virus subgroup C cellular receptor family, member 2 [Source:RGD Symbol;Acc:735098]	Flvcr2	314323	314323
ENSRNOG00000005769	1.305	3.35874	1.12185	1.13417	-2.75405	-1.46156	0.0262734	0.167774	1007	SMG8 nonsense mediated mRNA decay factor [Source:RGD Symbol;Acc:1306862]	Smg8	287596	287596
ENSRNOG00000003977	25.4436	73.7094	8.66017	1.53007	-2.7592	-1.46425	0.00288577	0.0296715	729	dual specificity phosphatase 1 [Source:RGD Symbol;Acc:620897]	Dusp1	114856	114856
ENSRNOG00000061102	1.43042	4.42476	0.494209	0.679849	-2.76408	-1.4668	0.0115486	0.0877174	893	TATA-box binding protein associated factor 9b [Source:RGD Symbol;Acc:621116]	Taf9b	171152	171152
ENSRNOG00000049819	6.21553	19.1522	0.477157	3.60367	-2.76524	-1.4674	0.00311484	0.0312442	736	DnaJ heat shock protein family (Hsp40) member C19 [Source:RGD Symbol;Acc:1560220]	Dnajc19	502525	502525
ENSRNOG00000021153	65.6949	194.059	22.1725	13.0325	-2.77115	-1.47048	0.000297436	0.00498185	548	FKBP prolyl isomerase 2 [Source:RGD Symbol;Acc:1560660]	Fkbp2	293702	293702
ENSRNOG00000007817	4.86772	14.3197	2.25179	1.22743	-2.77267	-1.47128	0.00187363	0.0208845	667	potassium channel tetramerization domain containing 6 [Source:RGD Symbol;Acc:1308208]	Kctd6	305792	305792
ENSRNOG00000014966	1.54003	4.42793	0.628663	0.297544	-2.77376	-1.47184	0.0177732	0.123327	944	similar to CG3740-PA [Source:RGD Symbol;Acc:1585208]	LOC690000	690000	690000
ENSRNOG00000001689	2.48756	7.96835	0.796672	1.99065	-2.77647	-1.47325	0.00423193	0.0398409	769	ADP-ribosylation factor like GTPase 6 [Source:RGD Symbol;Acc:1305535]	Arl6	363760	363760
ENSRNOG00000008177	2.74089	8.19328	0.78643	0.377109	-2.78674	-1.47858	0.0111911	0.0856735	876	Pim-2 proto-oncogene, serine/threonine kinase [Source:RGD Symbol;Acc:1560759]	Pim2	317366	317366
ENSRNOG00000020636	4.33512	13.4727	0.980659	1.64108	-2.78742	-1.47893	0.00485505	0.0442057	783	serine peptidase inhibitor, Kunitz type, 2 [Source:RGD Symbol;Acc:735123]	Spint2	292770	292770
ENSRNOG00000012156	11.0711	34.3447	3.33106	4.02471	-2.78921	-1.47986	0.000911768	0.0118693	612	osteoclast stimulating factor 1 [Source:RGD Symbol;Acc:628849]	Ostf1	259275	259275
ENSRNOG00000031420	2.1472	5.49816	1.36305	0.973761	-2.79099	-1.48078	0.0239175	0.156295	972	hyaluronidase 2 [Source:RGD Symbol;Acc:620321]	Hyal2	64468	64468
ENSRNOG00000018281	55.7386	171.321	13.2193	27.0471	-2.79101	-1.48079	0.000143458	0.00279567	500	ubiquinol-cytochrome c reductase, Rieske iron-sulfur polypeptide 1 [Source:RGD Symbol;Acc:628838]	Uqcrfs1	291103	291103
ENSRNOG00000030170	2.41617	7.68592	0.181831	1.15093	-2.79168	-1.48113	0.0223435	0.147998	964	keratin 10 [Source:RGD Symbol;Acc:1359092]	Krt10	450225	450225
ENSRNOG00000013234	18.0839	51.978	7.1105	1.46497	-2.7918	-1.4812	0.00259677	0.0272891	687	coiled-coil domain containing 115 [Source:RGD Symbol;Acc:1304653]	Ccdc115	363213	363213
ENSRNOG00000015375	8.07001	24.494	1.78781	2.10105	-2.7935	-1.48207	0.00378583	0.0364068	746	LSM1 homolog, mRNA degradation associated [Source:RGD Symbol;Acc:1304967]	Lsm1	364624	364624
ENSRNOG00000024786	2.97539	8.14285	1.52051	0.375481	-2.79527	-1.48299	0.00663694	0.056218	817	ankyrin repeat and SOCS box-containing 6 [Source:RGD Symbol;Acc:1308445]	Asb6	296627	296627
ENSRNOG00000011658	3.62194	11.2824	0.873239	0.384071	-2.79736	-1.48406	0.00249657	0.0264636	678	testis expressed 30 [Source:RGD Symbol;Acc:1309095]	Tex30	301381	301381
ENSRNOG00000003229	44.6626	138.779	10.328	7.97456	-2.80748	-1.48928	5.31841e-06	0.000230376	366	tetraspanin 7 [Source:RGD Symbol;Acc:1589725]	Tspan7	363447	363447
ENSRNOG00000001517	1.99609	6.48865	0.319906	1.67746	-2.80972	-1.49042	0.0189086	0.129663	932	pyruvate dehydrogenase kinase 1 [Source:RGD Symbol;Acc:69427]	Pdk1	116551	116551
ENSRNOG00000045670	2.51961	8.08031	0.347883	1.59898	-2.80985	-1.49049	0.00426504	0.040042	756	TNF superfamily member 12 [Source:RGD Symbol;Acc:1359620]	Tnfsf12	360548	360548
ENSRNOG00000015756	6.65183	20.2971	2.09744	3.20543	-2.81597	-1.49363	0.000185445	0.00345244	503	nephrocystin 1 [Source:NCBI gene;Acc:296136]	AABR07053687.1	296136	296136
ENSRNOG00000004727	1.27685	3.89482	0.559193	0.77256	-2.82408	-1.49778	0.0139105	0.10177	889	nucleoporin 37 [Source:RGD Symbol;Acc:1307774]	Nup37	299706	299706
ENSRNOG00000018809	14.4823	45.8236	2.87853	5.23103	-2.82942	-1.50051	6.15991e-05	0.00148075	435	proteasome 26S subunit, non-ATPase 5 [Source:RGD Symbol;Acc:1308434]	Psmd5	296651	296651
ENSRNOG00000006226	5.36648	16.6605	1.26644	4.085	-2.83315	-1.5024	0.00160244	0.0184007	638	calcium voltage-gated channel auxiliary subunit gamma 2 [Source:RGD Symbol;Acc:71095]	Cacng2	84347	84347
ENSRNOG00000020531	2.1685	6.86025	0.447018	1.07441	-2.84002	-1.5059	0.0210431	0.141202	942	flap structure-specific endonuclease 1 [Source:RGD Symbol;Acc:621821]	Fen1	84490	84490
ENSRNOG00000012314	13.3441	38.9737	5.57932	5.36679	-2.84678	-1.50933	0.000264883	0.00455975	518	SRA stem-loop interacting RNA binding protein [Source:RGD Symbol;Acc:1585290]	Slirp	688717	688717
ENSRNOG00000012692	9.56365	30.4516	1.20576	2.13488	-2.85798	-1.515	0.000994205	0.0126624	598	RIO kinase 2 [Source:RGD Symbol;Acc:1311588]	Riok2	308201	308201
ENSRNOG00000008465	90.6808	288.697	10.458	16.5092	-2.86511	-1.51859	1.20186e-05	0.00041898	375	transmembrane protein 176B [Source:RGD Symbol;Acc:708403]	Tmem176b	171411	171411
ENSRNOG00000000421	2.47935	7.91824	0.818744	0.922962	-2.88374	-1.52794	0.00478902	0.043741	745	Ski2 like RNA helicase [Source:RGD Symbol;Acc:1303059]	Skiv2l	294260	294260
ENSRNOG00000017359	62.8746	199.599	12.9275	15.1765	-2.89876	-1.53543	3.82834e-06	0.000178181	333	integral membrane protein 2C [Source:RGD Symbol;Acc:1309503]	Itm2c	301575	301575
ENSRNOG00000012471	20.7886	63.8998	6.61981	3.8439	-2.90162	-1.53686	0.000215362	0.0039177	481	thrombospondin 4 [Source:RGD Symbol;Acc:62046]	Thbs4	29220	29220
ENSRNOG00000008757	4.15038	9.73029	3.37846	2.29455	-2.90187	-1.53699	0.019709	0.134519	909	transmembrane protein 218 [Source:RGD Symbol;Acc:1311364]	Tmem218	300516	300516
ENSRNOG00000013215	0.903553	2.85493	0.478491	0.455896	-2.90667	-1.53937	0.0264891	0.168567	960	dCMP deaminase [Source:RGD Symbol;Acc:1359671]	Dctd	290741	290741
ENSRNOG00000016936	1.97084	6.09997	0.918388	0.601819	-2.90799	-1.54002	0.0106289	0.0825226	836	NAD kinase [Source:RGD Symbol;Acc:1642420]	Nadk	100125370	100125370
ENSRNOG00000056765	118.834	373.879	35.2085	60.625	-2.91216	-1.54209	0.00127443	0.0154342	603	ribosomal protein L10 [Source:RGD Symbol;Acc:621178]	Rpl10	498828	498828
ENSRNOG00000008482	60.2287	193.779	10.3984	20.3167	-2.91248	-1.54225	7.79855e-07	5.59322e-05	302	RNA binding motif, single stranded interacting protein 1 [Source:RGD Symbol;Acc:1307777]	Rbms1	362138	362138
ENSRNOG00000004578	8.62612	25.8694	4.52126	6.25684	-2.91481	-1.5434	0.00195414	0.0216439	634	collagen triple helix repeat containing 1 [Source:RGD Symbol;Acc:628801]	Cthrc1	282836	282836
ENSRNOG00000027503	61.1091	207.53	1.3579	81.0135	-2.92132	-1.54662	0.00121026	0.0147902	594	ribosomal protein s25 [Source:RGD Symbol;Acc:621043]	Rps25	122799	122799
ENSRNOG00000003211	11.7166	38.4928	0.61412	5.67611	-2.92744	-1.54964	6.67844e-05	0.00155416	416	signal recognition particle 9 [Source:RGD Symbol;Acc:1597343]	Srp9	690345	690345
ENSRNOG00000038951	103.455	327.274	35.0097	73.7631	-2.92801	-1.54992	0.00285057	0.0294133	655	cytochrome c oxidase copper chaperone COX17 [Source:RGD Symbol;Acc:620548]	Cox17	89786	89786
ENSRNOG00000017548	3.26775	8.65661	2.78658	1.53151	-2.94336	-1.55746	0.00551895	0.0486803	752	family with sequence similarity 53, member A [Source:RGD Symbol;Acc:1563315]	Fam53a	305461	305461
ENSRNOG00000036971	41.1614	125.627	15.4809	10.6708	-2.94364	-1.5576	0.000132141	0.00263981	442	small integral membrane protein 26 [Source:RGD Symbol;Acc:1566320]	Smim26	296207	296207
ENSRNOG00000004781	14.7474	47.1851	3.77179	4.34136	-2.95734	-1.5643	0.000293054	0.0049407	489	collapsin response mediator protein 1 [Source:RGD Symbol;Acc:2407]	Crmp1	25415	25415
ENSRNOG00000050277	3.27635	10.362	1.23207	0.546052	-2.95945	-1.56533	0.00774875	0.0639035	785	uridine-cytidine kinase 1-like 1 [Source:RGD Symbol;Acc:1565465]	Uckl1	499956	499956
ENSRNOG00000012219	11.6312	35.9268	4.46476	4.68785	-2.96612	-1.56858	0.000665076	0.00925186	546	small nuclear ribonucleoprotein U5 subunit 40 [Source:RGD Symbol;Acc:1309198]	Snrnp40	313056	313056
ENSRNOG00000012623	53.5712	166.123	21.4486	15.2665	-2.97168	-1.57128	0.00121896	0.0148757	585	ADP-ribosylation factor 4 [Source:RGD Symbol;Acc:621275]	Arf4	79120	79120
ENSRNOG00000001299	2.38713	7.37765	0.916242	0.812396	-2.97297	-1.5719	0.00163469	0.0186974	609	Sad1 and UNC84 domain containing 1 [Source:RGD Symbol;Acc:1359142]	Sun1	360773	360773
ENSRNOG00000013703	2.30571	7.02764	1.07298	0.857183	-2.98569	-1.57807	0.00517956	0.0466267	726	siah E3 ubiquitin protein ligase 2 [Source:RGD Symbol;Acc:620778]	Siah2	140593	140593
ENSRNOG00000004612	18.7544	60.7373	6.45718	8.39207	-2.98765	-1.57901	2.49192e-06	0.000131061	307	protein phosphatase 1 catalytic subunit beta [Source:RGD Symbol;Acc:3376]	Ppp1cb	25594	25594
ENSRNOG00000017074	7.70558	25.6464	1.91979	2.57794	-2.99516	-1.58263	0.000444549	0.00678848	516	RAB28, member RAS oncogene family [Source:RGD Symbol;Acc:620891]	Rab28	117049	117049
ENSRNOG00000025185	1.09644	3.52414	0.480185	0.987285	-2.9978	-1.5839	0.0043787	0.0408897	689	nucleoporin 188 [Source:RGD Symbol;Acc:1306022]	Nup188	366016	366016
ENSRNOG00000015906	7.24427	24.3866	1.39086	3.43105	-2.99887	-1.58442	0.00182944	0.0204612	616	TGFB-induced factor homeobox 1 [Source:RGD Symbol;Acc:1310517]	Tgif1	316742	316742
ENSRNOG00000007064	1.73757	5.94666	0.145654	0.684143	-3.00474	-1.58724	0.000368817	0.00583571	498	zinc finger protein 746 [Source:RGD Symbol;Acc:1306209]	Zfp746	312303	312303
ENSRNOG00000017478	2.73511	9.0957	0.634927	0.614264	-3.00835	-1.58897	0.00425447	0.0399857	683	proprotein convertase subtilisin/kexin type 7 [Source:RGD Symbol;Acc:3275]	Pcsk7	29606	29606
ENSRNOG00000005033	4.53726	15.2065	0.349039	0.859359	-3.01235	-1.59089	0.000753926	0.0102295	545	activin A receptor type 1 [Source:RGD Symbol;Acc:620200]	Acvr1	79558	79558
ENSRNOG00000002240	9.24101	31.1756	0.140027	1.79711	-3.01944	-1.59428	2.1933e-06	0.00011702	300	solute carrier family 49 member 4 [Source:RGD Symbol;Acc:1310939]	Slc49a4	303902	303902
ENSRNOG00000012693	20.7617	67.3911	5.80968	4.45522	-3.03216	-1.60035	0.000434667	0.00667251	507	peptidase, mitochondrial processing beta subunit [Source:RGD Symbol;Acc:621297]	Pmpcb	64198	64198
ENSRNOG00000006877	3.10667	10.4447	0.947308	1.92242	-3.04143	-1.60475	0.00049263	0.0073433	510	ephrin B1 [Source:RGD Symbol;Acc:2540]	Efnb1	25186	25186
ENSRNOG00000042983	3.90876	13.0767	1.84236	2.37614	-3.04374	-1.60585	0.00127531	0.0154342	569	nudix hydrolase 21 [Source:RGD Symbol;Acc:1305766]	Nudt21	291877	291877
ENSRNOG00000060008	1.63822	5.5564	0.446848	0.108225	-3.06284	-1.61487	0.000678254	0.00939173	537	component of oligomeric golgi complex 7 [Source:RGD Symbol;Acc:1566058]	Cog7	293456	293456
ENSRNOG00000015857	4.79739	15.5585	2.11519	2.80417	-3.07329	-1.61978	0.0016823	0.0191419	589	cathepsin A [Source:RGD Symbol;Acc:1309070]	Ctsa	296370	296370
ENSRNOG00000018233	5.97933	20.1447	1.71087	2.90473	-3.07754	-1.62178	0.000663438	0.00924376	528	growth arrest specific 6 [Source:RGD Symbol;Acc:61913]	Gas6	58935	58935
ENSRNOG00000031653	10.4938	32.3131	4.98731	2.8322	-3.08383	-1.62472	0.00775625	0.0639051	758	coiled-coil domain containing 58 [Source:RGD Symbol;Acc:1564582]	Ccdc58	288065	288065
ENSRNOG00000018610	12.567	43.3123	2.23726	2.29587	-3.09156	-1.62834	2.7282e-05	0.000775057	357	phosphodiesterase 6D [Source:RGD Symbol;Acc:1306204]	Pde6d	363272	363272
ENSRNOG00000030237	564.498	1944.89	86.617	334.232	-3.09275	-1.62889	7.92351e-05	0.00176414	395	cytochrome c oxidase subunit 7C [Source:RGD Symbol;Acc:2300145]	Cox7c	100188937	100188937
ENSRNOG00000004492	1.56673	5.48449	0.273813	0.340365	-3.10123	-1.63284	0.0137014	0.101136	820	mitochondrial transcription termination factor 3 [Source:RGD Symbol;Acc:735158]	Mterf3	299514	299514
ENSRNOG00000002546	6.61591	21.5157	2.80073	1.76597	-3.11171	-1.63771	0.00172309	0.0194563	583	ring finger and CHY zinc finger domain containing 1 [Source:RGD Symbol;Acc:1359180]	Rchy1	289508	289508
ENSRNOG00000018128	12.0899	38.5243	5.276	5.75826	-3.11331	-1.63845	0.00252	0.0266627	607	unc-50 inner nuclear membrane RNA binding protein [Source:RGD Symbol;Acc:621749]	Unc50	192356	192356
ENSRNOG00000023746	2.81861	9.76695	0.84418	0.409462	-3.11368	-1.63862	0.000823054	0.0110287	534	transmembrane protein 39b [Source:RGD Symbol;Acc:1359450]	Tmem39b	362608	362608
ENSRNOG00000055331	3.44832	11.9784	0.573242	1.25524	-3.11839	-1.6408	0.00289648	0.0297467	620	integrator complex subunit 10 [Source:RGD Symbol;Acc:1304711]	Ints10	290679	290679
ENSRNOG00000014440	2.27114	7.93641	0.237843	0.757338	-3.12886	-1.64564	0.00396194	0.0377769	650	Josephin domain containing 1 [Source:RGD Symbol;Acc:1305388]	Josd1	315134	315134
ENSRNOG00000008338	2.79575	9.35803	0.850455	0.969639	-3.13409	-1.64805	0.00172327	0.0194563	575	BSD domain containing 1 [Source:RGD Symbol;Acc:1311622]	Bsdc1	297890	297890
ENSRNOG00000006763	9.23512	31.0029	3.65268	4.03805	-3.14169	-1.65154	0.00018365	0.00343363	417	RNA binding motif protein 18 [Source:RGD Symbol;Acc:1307411]	Rbm18	311902	311902
ENSRNOG00000000308	1.74794	5.94655	0.602244	0.868072	-3.15137	-1.65598	0.000333522	0.00543448	451	zinc finger and BTB domain containing 24 [Source:RGD Symbol;Acc:1306951]	Zbtb24	365590	365590
ENSRNOG00000051238	5.18418	17.4276	1.85558	1.12233	-3.15146	-1.65602	0.000222129	0.00399923	428	M-phase phosphoprotein 8 [Source:RGD Symbol;Acc:1305133]	Mphosph8	290270	290270
ENSRNOG00000010153	4.63763	16.117	0.635048	1.69425	-3.15498	-1.65763	0.000452397	0.00686888	470	Raf-1 proto-oncogene, serine/threonine kinase [Source:RGD Symbol;Acc:3531]	Raf1	24703	24703
ENSRNOG00000019555	1.41107	4.53059	0.946666	0.541643	-3.15707	-1.65859	0.000852148	0.0113318	524	ArfGAP with RhoGAP domain, ankyrin repeat and PH domain 1 [Source:RGD Symbol;Acc:1310385]	Arap1	361617	361617
ENSRNOG00000018747	2.32801	7.64336	0.914877	0.6454	-3.15935	-1.65963	2.87386e-05	0.000811171	339	engulfment and cell motility protein 2-like [Source:RGD Symbol;Acc:7581003]	LOC102555457	102555457	102555457
ENSRNOG00000002186	21.826	74.3715	8.11284	11.4181	-3.18361	-1.67066	0.000220064	0.00397514	419	nudix hydrolase 9 [Source:RGD Symbol;Acc:1359522]	Nudt9	305149	305149
ENSRNOG00000010149	11.1049	36.9512	6.70183	3.75488	-3.19289	-1.67486	0.000121249	0.00246727	394	C-x(9)-C motif containing 1 [Source:RGD Symbol;Acc:1305283]	Cmc1	363162	363162
ENSRNOG00000004103	10.7609	36.7407	4.40343	5.16898	-3.19997	-1.67806	0.000133747	0.00265107	400	trafficking protein particle complex 6B [Source:RGD Symbol;Acc:1309325]	Trappc6b	299075	299075
ENSRNOG00000006934	1.55886	5.53442	0.52685	0.505843	-3.20181	-1.67889	0.000574578	0.00832377	478	activin A receptor type 1B [Source:RGD Symbol;Acc:735207]	Acvr1b	29381	29381
ENSRNOG00000055391	18.9277	61.2787	8.36704	2.5316	-3.21667	-1.68557	0.000389666	0.00613234	448	eukaryotic translation initiation factor 4E binding protein 2 [Source:RGD Symbol;Acc:1310824]	Eif4ebp2	361845	361845
ENSRNOG00000009450	3.13696	11.3434	0.605402	0.33203	-3.22588	-1.68969	7.01531e-05	0.00161144	365	hyperpolarization activated cyclic nucleotide-gated potassium channel 4 [Source:RGD Symbol;Acc:71065]	Hcn4	59266	59266
ENSRNOG00000019459	18.6082	66.2715	3.25687	12.431	-3.22772	-1.69051	0.000345772	0.00558211	438	ornithine decarboxylase antizyme 1 [Source:RGD Symbol;Acc:3219]	Oaz1
ENSRNOG00000020296	119.383	426.113	23.6685	55.9426	-3.23705	-1.69468	2.43233e-05	0.000721454	321	up-regulated during skeletal muscle growth protein 5 [Source:RGD Symbol;Acc:9203006]	LOC103693430	103693430	103693430
ENSRNOG00000051960	3.87509	14.2314	1.17699	1.81415	-3.2398	-1.6959	0.00103191	0.0130289	532	DnaJ heat shock protein family (Hsp40) member C12 [Source:RGD Symbol;Acc:1591898]	Dnajc12	619393	619393
ENSRNOG00000002050	56.9542	200.292	18.5809	36.934	-3.25134	-1.70103	0.000500406	0.00739092	466	insulin-like growth factor binding protein 7 [Source:RGD Symbol;Acc:1306201]	Igfbp7	289560	289560
ENSRNOG00000008656	14.7099	52.7945	2.56894	3.68107	-3.25422	-1.70231	3.33029e-06	0.000161172	256	synuclein alpha [Source:RGD Symbol;Acc:3729]	Snca	29219	29219
ENSRNOG00000003150	18.4741	68.7338	1.03976	19.2753	-3.25582	-1.70302	0.00318221	0.0317857	610	mitochondrial pyruvate carrier 2 [Source:RGD Symbol;Acc:1563422]	Mpc2	100359982	100359982
ENSRNOG00000007920	25.9321	92.8147	4.14148	4.51938	-3.26418	-1.70672	9.89502e-07	6.65305e-05	236	single stranded DNA binding protein 3 [Source:RGD Symbol;Acc:621502]	Ssbp3	84354	84354
ENSRNOG00000060728	431.801	1566.31	109.135	399.239	-3.26524	-1.70719	2.40345e-05	0.000720213	315	tubulin, alpha 1A [Source:RGD Symbol;Acc:619717]	Tuba1a	64158	64158
ENSRNOG00000026679	7.99709	28.3266	3.08551	1.3516	-3.27754	-1.71261	0.00210684	0.0230724	561	sodium voltage-gated channel beta subunit 4 [Source:RGD Symbol;Acc:631404]	Scn4b	315611	315611
ENSRNOG00000024022	16.332	58.6702	4.073	4.91067	-3.27797	-1.7128	8.72562e-07	6.20725e-05	229	Nedd4 family interacting protein 2 [Source:RGD Symbol;Acc:1309716]	Ndfip2	361089	361089
ENSRNOG00000020688	2.71096	8.64055	1.8692	1.1707	-3.30209	-1.72338	0.00432464	0.0404712	632	coiled-coil domain containing 51 [Source:RGD Symbol;Acc:1311466]	Ccdc51	316008	316008
ENSRNOG00000015936	7.25501	27.2964	1.7496	6.23358	-3.30789	-1.72591	0.000127753	0.00257566	378	guanine nucleotide-binding protein G(I)/G(S)/G(O) subunit gamma-5 [Source:RGD Symbol;Acc:11485321]	LOC108349548	108349548	108349548
ENSRNOG00000009276	16.0095	55.2393	7.45651	0.612894	-3.31872	-1.73063	0.000420062	0.00649389	437	schwannomin interacting protein 1 [Source:RGD Symbol;Acc:1309962]	Schip1	295105	295105
ENSRNOG00000002227	1.42572	4.5489	0.77201	0.449331	-3.3208	-1.73153	0.00312084	0.0312442	601	KIT proto-oncogene receptor tyrosine kinase [Source:RGD Symbol;Acc:620568]	Kit	64030	64030
ENSRNOG00000026124	35.004	110.826	19.8918	11.7352	-3.32208	-1.73209	0.000233681	0.00415592	405	inhibitor of DNA binding 3, HLH protein [Source:RGD Symbol;Acc:2860]	Id3	25585	25585
ENSRNOG00000001345	15.7775	54.7059	6.83944	4.79856	-3.35619	-1.74682	3.5494e-05	0.000949762	319	MAPK activated protein kinase 5 [Source:RGD Symbol;Acc:1564113]	Mapkapk5	498183	498183
ENSRNOG00000018598	7.03974	22.3501	5.75109	0.886675	-3.37018	-1.75283	0.0417998	0.240307	950	ankyrin repeat domain 1 [Source:RGD Symbol;Acc:61989]	Ankrd1	27064	27064
ENSRNOG00000004152	3.02402	11.2569	0.718276	0.778785	-3.37276	-1.75393	1.74158e-05	0.000560251	286	LDL receptor related protein 12 [Source:RGD Symbol;Acc:1304943]	Lrp12	314941	314941
ENSRNOG00000002256	6.87179	25.6853	1.12266	1.56281	-3.37416	-1.75453	2.54961e-06	0.000132792	239	ADP-ribosyltransferase 3 [Source:RGD Symbol;Acc:628833]	Art3	305235	305235
ENSRNOG00000011135	9.04185	34.2367	1.89302	3.58203	-3.37983	-1.75695	0.00248774	0.0264172	559	general transcription factor IIB [Source:RGD Symbol;Acc:619735]	Gtf2b	81673	81673
ENSRNOG00000016327	4.01746	12.8563	2.46601	1.94146	-3.3908	-1.76162	0.0139227	0.101774	776	methylmalonyl CoA epimerase [Source:RGD Symbol;Acc:1309966]	Mcee	293829	293829
ENSRNOG00000011316	1.56375	5.50828	0.667153	0.832492	-3.39757	-1.7645	0.00302383	0.0306943	582	family with sequence similarity 167, member A [Source:RGD Symbol;Acc:1561302]	Fam167a	498533	498533
ENSRNOG00000010958	14.3278	52.5908	4.40087	4.25376	-3.40577	-1.76798	2.37104e-05	0.000715817	292	peroxiredoxin 3 [Source:RGD Symbol;Acc:620040]	Prdx3	64371	64371
ENSRNOG00000050210	14.36	50.4438	5.89483	3.66972	-3.40697	-1.76849	0.000462194	0.00696076	434	RT1 class I, locus CE10 [Source:RGD Symbol;Acc:1359292]	RT1-CE10	414792	414792
ENSRNOG00000016912	9.27329	37.291	1.10202	12.8067	-3.42249	-1.77505	0.00326731	0.0324138	587	basic transcription factor 3 [Source:RGD Symbol;Acc:1308095]	Btf3	294680	294680
ENSRNOG00000008761	14.7496	55.4317	2.65978	1.31312	-3.43108	-1.77866	4.23236e-08	7.55779e-06	161	neuronal calcium sensor 1 [Source:RGD Symbol;Acc:68417]	Ncs1	65153	65153
ENSRNOG00000024689	14.0738	54.4562	3.55175	6.10236	-3.44368	-1.78395	0.000663014	0.00924376	450	HOP homeobox [Source:RGD Symbol;Acc:621841]	Hopx	171160	171160
ENSRNOG00000007404	6.42894	22.5456	2.92229	1.14971	-3.44696	-1.78532	0.00525669	0.0469827	633	small vasohibin binding protein [Source:RGD Symbol;Acc:1311232]	Svbp	362578	362578
ENSRNOG00000010694	1.79754	6.87913	0.846933	1.09897	-3.46033	-1.79091	0.00297579	0.0303654	564	trophoblast glycoprotein [Source:RGD Symbol;Acc:621453]	Tpbg	83684	83684
ENSRNOG00000012100	9.02505	33.9074	3.01076	2.73839	-3.46521	-1.79294	0.00112453	0.0139569	497	single stranded DNA binding protein 1 [Source:RGD Symbol;Acc:3760]	Ssbp1	54304	54304
ENSRNOG00000017093	8.89757	33.6873	2.14725	3.00077	-3.48081	-1.79942	9.3267e-05	0.00200446	340	PX domain containing 1 [Source:RGD Symbol;Acc:1311307]	Pxdc1	361238	361238
ENSRNOG00000016778	14.4098	52.8899	6.55403	8.44657	-3.48209	-1.79995	0.000129723	0.00260937	356	COP9 signalosome subunit 7A [Source:RGD Symbol;Acc:1310070]	Cops7a	312710	312710
ENSRNOG00000017469	33.5588	128.717	9.5651	8.84256	-3.49655	-1.80593	2.51104e-05	0.000731527	283	annexin A1 [Source:RGD Symbol;Acc:2118]	Anxa1	25380	25380
[truncated: 93 more rows]
